# Supplementary material for: Microarray-based gene expression profiles of silkworm brains
Source: BMC Neurosci. 2011 Jan 19;12:8. doi: 10.1186/1471-2202-12-8 (PMC3032748; doi:10.1186/1471-2202-12-8)
Supplement: Additional file 1 — The automatic GO analysis of Molecule Annotation System for stably expressed genes. This file contains three subsection including molecular function, biological process and cellular component of stably expressed genes in our microarray. It has multiple columns-Go term, total, Pvalue, Qvalue, protein and input symbol in each subsection. Some probes representing new genes have no Go term. [file 1471-2202-12-8-S1.XLS]

## Sheet: Molecular Function
Go Term	Total	Pvalue	Qvalue	Protein	InputSymbol
GO:0004888 transmembrane receptor activity	1	1.0	0.772818	BGIBMGA011038-PA	sw00297
GO:0030337 DNA polymerase processivity factor activity	1	0.141146	0.258836	BGIBMGA010906-PA	sw00966
GO:0000179 rRNA (adenine-N6,N6-)-dimethyltransferase activity	1	0.073255	0.151932	BGIBMGA012012-PA	sw05124
GO:0005391 sodium:potassium-exchanging ATPase activity	2	0.065991	0.143939	BGIBMGA006099-PA	sw04073
GO:0005391 sodium:potassium-exchanging ATPase activity	2	0.065991	0.143939	BGIBMGA006062-PA	sw11568
GO:0003779 actin binding	7	0.014231	0.038953	BGIBMGA014214-PA	sw14169
GO:0003779 actin binding	7	0.014231	0.038953	BGIBMGA002981-PA	sw12681
GO:0003779 actin binding	7	0.014231	0.038953	BGIBMGA005521-PA	sw21082
GO:0003779 actin binding	7	0.014231	0.038953	BGIBMGA000129-PA	sw04646
GO:0003779 actin binding	7	0.014231	0.038953	BGIBMGA012665-PA	sw07863
GO:0003779 actin binding	7	0.014231	0.038953	BGIBMGA009430-PA	sw12548
GO:0003779 actin binding	7	0.014231	0.038953	BGIBMGA011334-PA	sw21674
GO:0008898 homocysteine S-methyltransferase activity	2	0.015304	0.04098	BGIBMGA005908-PA	sw05092
GO:0008898 homocysteine S-methyltransferase activity	2	0.015304	0.04098	BGIBMGA004208-PA	sw12800
GO:0016773 phosphotransferase activity, alcohol group as acceptor	3	1.0	0.772818	BGIBMGA014059-PA	sw01905;sw15043
GO:0016773 phosphotransferase activity, alcohol group as acceptor	3	1.0	0.772818	BGIBMGA012830-PA	sw09759
GO:0000175 3'-5'-exoribonuclease activity	1	0.495821	0.739293	BGIBMGA004873-PA	sw02311
GO:0005094 Rho GDP-dissociation inhibitor activity	1	0.073255	0.151932	BGIBMGA005672-PA	sw01021
GO:0004143 diacylglycerol kinase activity	1	0.412932	0.640491	BGIBMGA013597-PA	sw17708
GO:0005543 phospholipid binding	1	0.935501	0.772818	BGIBMGA005521-PA	sw21082
GO:0019001 guanyl nucleotide binding	2	0.99983	0.772818	BGIBMGA004022-PA	sw13829
GO:0019001 guanyl nucleotide binding	2	0.99983	0.772818	BGIBMGA004021-PA	sw15076
GO:0008318 protein prenyltransferase activity	2	0.015304	0.04098	BGIBMGA003211-PA	sw15722
GO:0008318 protein prenyltransferase activity	2	0.015304	0.04098	BGIBMGA011493-PA	sw11017
GO:0016818 hydrolase activity, acting on acid anhydrides, in phosphorus-containing anhydrides	1	1.0	0.772818	BGIBMGA008085-PA	sw14124
GO:0017176 phosphatidylinositol N-acetylglucosaminyltransferase activity	1	0.073255	0.151932	BGIBMGA009740-PA	sw09350
GO:0003777 microtubule motor activity	2	0.823351	0.772818	BGIBMGA006809-PA	sw16348
GO:0003777 microtubule motor activity	2	0.823351	0.772818	BGIBMGA012762-PA	sw21972
GO:0008270 zinc ion binding	43	0.935301	0.772818	BGIBMGA008753-PA	sw19719
GO:0008270 zinc ion binding	43	0.935301	0.772818	BGIBMGA002090-PA	sw12336
GO:0008270 zinc ion binding	43	0.935301	0.772818	BGIBMGA012021-PA	sw18633
GO:0008270 zinc ion binding	43	0.935301	0.772818	BGIBMGA011997-PA	sw19920
GO:0008270 zinc ion binding	43	0.935301	0.772818	BGIBMGA011920-PA	sw11158
GO:0008270 zinc ion binding	43	0.935301	0.772818	BGIBMGA011498-PA	sw13937
GO:0008270 zinc ion binding	43	0.935301	0.772818	BGIBMGA008783-PA	sw20816
GO:0008270 zinc ion binding	43	0.935301	0.772818	BGIBMGA008742-PA	sw06538
GO:0008270 zinc ion binding	43	0.935301	0.772818	BGIBMGA008619-PA	sw06129
GO:0008270 zinc ion binding	43	0.935301	0.772818	BGIBMGA007756-PA	sw15735
GO:0008270 zinc ion binding	43	0.935301	0.772818	BGIBMGA008337-PA	sw13179
GO:0008270 zinc ion binding	43	0.935301	0.772818	BGIBMGA007717-PA	sw09294
GO:0008270 zinc ion binding	43	0.935301	0.772818	BGIBMGA002152-PA	sw18991
GO:0008270 zinc ion binding	43	0.935301	0.772818	BGIBMGA003341-PA	sw18896
GO:0008270 zinc ion binding	43	0.935301	0.772818	BGIBMGA001661-PA	sw06571
GO:0008270 zinc ion binding	43	0.935301	0.772818	BGIBMGA001576-PA	sw06814
GO:0008270 zinc ion binding	43	0.935301	0.772818	BGIBMGA011500-PA	sw04471
GO:0008270 zinc ion binding	43	0.935301	0.772818	BGIBMGA008088-PA	sw00794
GO:0008270 zinc ion binding	43	0.935301	0.772818	BGIBMGA008785-PA	sw19719
GO:0008270 zinc ion binding	43	0.935301	0.772818	BGIBMGA007949-PA	sw17724
GO:0008270 zinc ion binding	43	0.935301	0.772818	BGIBMGA006796-PA	sw11689
GO:0008270 zinc ion binding	43	0.935301	0.772818	BGIBMGA005377-PA	sw12661
GO:0008270 zinc ion binding	43	0.935301	0.772818	BGIBMGA005064-PA	sw22882
GO:0008270 zinc ion binding	43	0.935301	0.772818	BGIBMGA004916-PA	sw19977
GO:0008270 zinc ion binding	43	0.935301	0.772818	BGIBMGA003913-PA	sw13930
GO:0008270 zinc ion binding	43	0.935301	0.772818	BGIBMGA002620-PA	sw00881
GO:0008270 zinc ion binding	43	0.935301	0.772818	BGIBMGA002343-PA	sw06318
GO:0008270 zinc ion binding	43	0.935301	0.772818	BGIBMGA001744-PA	sw13812
GO:0008270 zinc ion binding	43	0.935301	0.772818	BGIBMGA014048-PA	sw10812
GO:0008270 zinc ion binding	43	0.935301	0.772818	BGIBMGA013203-PA	sw16224
GO:0008270 zinc ion binding	43	0.935301	0.772818	BGIBMGA012436-PA	sw16370
GO:0008270 zinc ion binding	43	0.935301	0.772818	BGIBMGA010586-PA	sw13147
GO:0008270 zinc ion binding	43	0.935301	0.772818	BGIBMGA010088-PA	sw02206
GO:0008270 zinc ion binding	43	0.935301	0.772818	BGIBMGA009020-PA	sw02014
GO:0008270 zinc ion binding	43	0.935301	0.772818	BGIBMGA007410-PA	sw06762
GO:0008270 zinc ion binding	43	0.935301	0.772818	BGIBMGA008537-PA	sw11418
GO:0008270 zinc ion binding	43	0.935301	0.772818	BGIBMGA006839-PA	sw11067
GO:0008270 zinc ion binding	43	0.935301	0.772818	BGIBMGA006173-PA	sw05749
GO:0008270 zinc ion binding	43	0.935301	0.772818	BGIBMGA006120-PA	sw12607
GO:0008270 zinc ion binding	43	0.935301	0.772818	BGIBMGA005268-PA	sw14861
GO:0008270 zinc ion binding	43	0.935301	0.772818	BGIBMGA004332-PA	sw18328
GO:0008270 zinc ion binding	43	0.935301	0.772818	BGIBMGA004191-PA	sw03610
GO:0008270 zinc ion binding	43	0.935301	0.772818	BGIBMGA003766-PA	sw12060
GO:0008270 zinc ion binding	43	0.935301	0.772818	BGIBMGA002363-PA	sw12966
GO:0016829 lyase activity	1	0.999692	0.772818	BGIBMGA007121-PA	sw20350
GO:0016820 hydrolase activity, acting on acid anhydrides, catalyzing transmembrane movement of substances	1	0.999229	0.772818	BGIBMGA013964-PA	sw14354
GO:0004672 protein kinase activity	12	0.970705	0.772818	BGIBMGA007634-PA	sw11093
GO:0004672 protein kinase activity	12	0.970705	0.772818	BGIBMGA000063-PA	sw07930
GO:0004672 protein kinase activity	12	0.970705	0.772818	BGIBMGA006461-PA	sw17421;sw18141
GO:0004672 protein kinase activity	12	0.970705	0.772818	BGIBMGA006037-PA	sw21278
GO:0004672 protein kinase activity	12	0.970705	0.772818	BGIBMGA001458-PA	sw01414
GO:0004672 protein kinase activity	12	0.970705	0.772818	BGIBMGA010505-PA	sw20085
GO:0004672 protein kinase activity	12	0.970705	0.772818	BGIBMGA007730-PA	sw01492
GO:0004672 protein kinase activity	12	0.970705	0.772818	BGIBMGA006834-PA	sw08015
GO:0004672 protein kinase activity	12	0.970705	0.772818	BGIBMGA006777-PA	sw20564
GO:0004672 protein kinase activity	12	0.970705	0.772818	BGIBMGA003734-PA	sw12903
GO:0004672 protein kinase activity	12	0.970705	0.772818	BGIBMGA000408-PA	sw03660
GO:0031072 heat shock protein binding	11	1.45E-4	4.73E-4	BGIBMGA009967-PA	sw18957
GO:0031072 heat shock protein binding	11	1.45E-4	4.73E-4	BGIBMGA012686-PA	sw15741
GO:0031072 heat shock protein binding	11	1.45E-4	4.73E-4	BGIBMGA006645-PA	sw06097
GO:0031072 heat shock protein binding	11	1.45E-4	4.73E-4	BGIBMGA010387-PA	sw01709
GO:0031072 heat shock protein binding	11	1.45E-4	4.73E-4	BGIBMGA006193-PA	sw03036
GO:0031072 heat shock protein binding	11	1.45E-4	4.73E-4	BGIBMGA013536-PA	sw13016
GO:0031072 heat shock protein binding	11	1.45E-4	4.73E-4	BGIBMGA012627-PA	sw20446
GO:0031072 heat shock protein binding	11	1.45E-4	4.73E-4	BGIBMGA011435-PA	sw16805;sw07801
GO:0031072 heat shock protein binding	11	1.45E-4	4.73E-4	BGIBMGA003153-PA	sw03654
GO:0031072 heat shock protein binding	11	1.45E-4	4.73E-4	BGIBMGA002188-PA	sw17977
GO:0016810 hydrolase activity, acting on carbon-nitrogen (but not peptide) bonds	3	0.841942	0.772818	BGIBMGA001595-PA	sw08667
GO:0016810 hydrolase activity, acting on carbon-nitrogen (but not peptide) bonds	3	0.841942	0.772818	BGIBMGA006213-PA	sw06613
GO:0016810 hydrolase activity, acting on carbon-nitrogen (but not peptide) bonds	3	0.841942	0.772818	BGIBMGA001536-PA	sw14040
GO:0008073 ornithine decarboxylase inhibitor activity	1	0.141146	0.258836	BGIBMGA013339-PA	sw02108
GO:0000774 adenyl-nucleotide exchange factor activity	1	0.073255	0.151932	BGIBMGA009618-PA	sw01577
GO:0003899 DNA-directed RNA polymerase activity	5	0.037898	0.090967	BGIBMGA004994-PA	sw08168
GO:0003899 DNA-directed RNA polymerase activity	5	0.037898	0.090967	BGIBMGA001898-PA	sw04512
GO:0003899 DNA-directed RNA polymerase activity	5	0.037898	0.090967	BGIBMGA010234-PA	sw08472
GO:0003899 DNA-directed RNA polymerase activity	5	0.037898	0.090967	BGIBMGA014045-PA	sw14684
GO:0003899 DNA-directed RNA polymerase activity	5	0.037898	0.090967	BGIBMGA005469-PA	sw13591
GO:0018024 histone-lysine N-methyltransferase activity	2	0.046205	0.109121	BGIBMGA011500-PA	sw04471
GO:0018024 histone-lysine N-methyltransferase activity	2	0.046205	0.109121	BGIBMGA007949-PA	sw17724
GO:0004301 epoxide hydrolase activity	1	0.455951	0.69292	BGIBMGA013930-PA	sw18593
GO:0005006 epidermal growth factor receptor activity	1	0.204067	0.35413	BGIBMGA008597-PA	sw10709
GO:0004807 triose-phosphate isomerase activity	1	0.141146	0.258836	BGIBMGA000559-PA	sw11392
GO:0004579 dolichyl-diphosphooligosaccharide-protein glycotransferase activity	2	0.029125	0.072801	BGIBMGA002570-PA	sw12733
GO:0004579 dolichyl-diphosphooligosaccharide-protein glycotransferase activity	2	0.029125	0.072801	BGIBMGA002814-PA	sw07956
GO:0005549 odorant binding	1	0.999964	0.772818	BGIBMGA010010-PA	sw15426
GO:0005525 GTP binding	24	4.41E-4	0.001357	BGIBMGA011822-PA	sw06240
GO:0005525 GTP binding	24	4.41E-4	0.001357	BGIBMGA009131-PA	sw09774
GO:0005525 GTP binding	24	4.41E-4	0.001357	BGIBMGA008894-PA	sw08335
GO:0005525 GTP binding	24	4.41E-4	0.001357	BGIBMGA006945-PA	sw01732
GO:0005525 GTP binding	24	4.41E-4	0.001357	BGIBMGA007516-PA	sw11286
GO:0005525 GTP binding	24	4.41E-4	0.001357	BGIBMGA005490-PA	sw13656
GO:0005525 GTP binding	24	4.41E-4	0.001357	BGIBMGA004993-PA	sw15643;sw09859
GO:0005525 GTP binding	24	4.41E-4	0.001357	BGIBMGA004165-PA	sw22958;sw21939
GO:0005525 GTP binding	24	4.41E-4	0.001357	BGIBMGA003395-PA	sw01755
GO:0005525 GTP binding	24	4.41E-4	0.001357	BGIBMGA002103-PA	sw01296
GO:0005525 GTP binding	24	4.41E-4	0.001357	BGIBMGA001707-PA	sw09774
GO:0005525 GTP binding	24	4.41E-4	0.001357	BGIBMGA000474-PA	sw12516
GO:0005525 GTP binding	24	4.41E-4	0.001357	BGIBMGA011500-PA	sw04471
GO:0005525 GTP binding	24	4.41E-4	0.001357	BGIBMGA007954-PA	sw20597
GO:0005525 GTP binding	24	4.41E-4	0.001357	BGIBMGA007230-PA	sw22926
GO:0005525 GTP binding	24	4.41E-4	0.001357	BGIBMGA005347-PA	sw00712
GO:0005525 GTP binding	24	4.41E-4	0.001357	BGIBMGA002913-PA	sw19756
GO:0005525 GTP binding	24	4.41E-4	0.001357	BGIBMGA012325-PA	sw05414
GO:0005525 GTP binding	24	4.41E-4	0.001357	BGIBMGA009133-PA	sw01133
GO:0005525 GTP binding	24	4.41E-4	0.001357	BGIBMGA009132-PA	sw17349;sw09774
GO:0005525 GTP binding	24	4.41E-4	0.001357	BGIBMGA006144-PA	sw04616
GO:0005525 GTP binding	24	4.41E-4	0.001357	BGIBMGA001616-PA	sw02297;sw00891
GO:0000287 magnesium ion binding	2	0.725776	0.772818	BGIBMGA009018-PA	sw09782;sw14831
GO:0008234 cysteine-type peptidase activity	2	0.928226	0.772818	BGIBMGA011342-PA	sw14687
GO:0008234 cysteine-type peptidase activity	2	0.928226	0.772818	BGIBMGA007061-PA	sw12347
GO:0004674 protein serine/threonine kinase activity	2	0.842767	0.772818	BGIBMGA012397-PA	sw21026
GO:0004674 protein serine/threonine kinase activity	2	0.842767	0.772818	BGIBMGA012069-PA	sw03170
GO:0008605 protein kinase CK2 regulator activity	1	0.073255	0.151932	BGIBMGA007942-PA	sw14759
GO:0004066 asparagine synthase (glutamine-hydrolyzing) activity	1	0.204067	0.35413	BGIBMGA011521-PA	sw11016
GO:0004839 ubiquitin activating enzyme activity	2	0.015304	0.04098	BGIBMGA009911-PA	sw11176
GO:0004839 ubiquitin activating enzyme activity	2	0.015304	0.04098	BGIBMGA012116-PA	sw13313
GO:0030674 protein binding, bridging	1	0.073255	0.151932	BGIBMGA005701-PA	sw21526
GO:0003747 translation release factor activity	1	0.366513	0.578684	BGIBMGA006615-PA	sw20935
GO:0004386 helicase activity	25	0.0	0.0	BGIBMGA012013-PA	sw14899
GO:0004386 helicase activity	25	0.0	0.0	BGIBMGA000880-PA	sw13944
GO:0004386 helicase activity	25	0.0	0.0	BGIBMGA012404-PA	sw01155
GO:0004386 helicase activity	25	0.0	0.0	BGIBMGA011804-PA	sw21778
GO:0004386 helicase activity	25	0.0	0.0	BGIBMGA010840-PA	sw11030
GO:0004386 helicase activity	25	0.0	0.0	BGIBMGA009910-PA	sw18521
GO:0004386 helicase activity	25	0.0	0.0	BGIBMGA006357-PA	sw21053
GO:0004386 helicase activity	25	0.0	0.0	BGIBMGA003539-PA	sw20574
GO:0004386 helicase activity	25	0.0	0.0	BGIBMGA000930-PA	sw09824
GO:0004386 helicase activity	25	0.0	0.0	BGIBMGA014157-PA	sw14791
GO:0004386 helicase activity	25	0.0	0.0	BGIBMGA013851-PA	sw15821
GO:0004386 helicase activity	25	0.0	0.0	BGIBMGA012772-PA	sw01819
GO:0004386 helicase activity	25	0.0	0.0	BGIBMGA011754-PA	sw18960
GO:0004386 helicase activity	25	0.0	0.0	BGIBMGA010637-PA	sw11487
GO:0004386 helicase activity	25	0.0	0.0	BGIBMGA005640-PA	sw11106
GO:0004386 helicase activity	25	0.0	0.0	BGIBMGA011797-PA	sw06843
GO:0004386 helicase activity	25	0.0	0.0	BGIBMGA013073-PA	sw17803
GO:0004386 helicase activity	25	0.0	0.0	BGIBMGA009885-PA	sw03126
GO:0004386 helicase activity	25	0.0	0.0	BGIBMGA008085-PA	sw14124
GO:0004386 helicase activity	25	0.0	0.0	BGIBMGA007594-PA	sw22904
GO:0004386 helicase activity	25	0.0	0.0	BGIBMGA004879-PA	sw15686
GO:0004386 helicase activity	25	0.0	0.0	BGIBMGA004822-PA	sw12663
GO:0004386 helicase activity	25	0.0	0.0	BGIBMGA003186-PA	sw22934
GO:0004386 helicase activity	25	0.0	0.0	BGIBMGA002895-PA	sw05337
GO:0004386 helicase activity	25	0.0	0.0	BGIBMGA001223-PA	sw11664
GO:0008236 serine-type peptidase activity	5	0.999168	0.772818	BGIBMGA003141-PA	sw12323
GO:0008236 serine-type peptidase activity	5	0.999168	0.772818	BGIBMGA012810-PA	sw16289
GO:0008236 serine-type peptidase activity	5	0.999168	0.772818	BGIBMGA005667-PA	sw21236
GO:0008236 serine-type peptidase activity	5	0.999168	0.772818	BGIBMGA013534-PA	sw14860
GO:0008236 serine-type peptidase activity	5	0.999168	0.772818	BGIBMGA006181-PA	sw16503
GO:0003743 translation initiation factor activity	9	0.014038	0.038953	BGIBMGA009382-PA	sw14481
GO:0003743 translation initiation factor activity	9	0.014038	0.038953	BGIBMGA008226-PA	sw02185
GO:0003743 translation initiation factor activity	9	0.014038	0.038953	BGIBMGA004302-PA	sw00917
GO:0003743 translation initiation factor activity	9	0.014038	0.038953	BGIBMGA003805-PA	sw05594
GO:0003743 translation initiation factor activity	9	0.014038	0.038953	BGIBMGA012851-PA	sw07893
GO:0003743 translation initiation factor activity	9	0.014038	0.038953	BGIBMGA009360-PA	sw03532
GO:0003743 translation initiation factor activity	9	0.014038	0.038953	BGIBMGA006840-PA	sw10552
GO:0003743 translation initiation factor activity	9	0.014038	0.038953	BGIBMGA001437-PA	sw14041
GO:0003743 translation initiation factor activity	9	0.014038	0.038953	BGIBMGA001081-PA	sw06901
GO:0004237 membrane dipeptidase activity	1	0.262381	0.43806	BGIBMGA011789-PA	sw06591
GO:0004519 endonuclease activity	1	0.871955	0.772818	BGIBMGA001084-PA	sw09828
GO:0004086 carbamoyl-phosphate synthase activity	1	0.204067	0.35413	BGIBMGA006816-PA	sw11642
GO:0005083 small GTPase regulator activity	2	0.656155	0.772818	BGIBMGA008124-PA	sw02423
GO:0005083 small GTPase regulator activity	2	0.656155	0.772818	BGIBMGA007730-PA	sw01492
GO:0009003 signal peptidase activity	2	0.015304	0.04098	BGIBMGA003048-PA	sw07925
GO:0016462 pyrophosphatase activity	1	1.0	0.772818	BGIBMGA001773-PA	sw10862
GO:0009003 signal peptidase activity	2	0.015304	0.04098	BGIBMGA007043-PA	sw15356
GO:0004602 glutathione peroxidase activity	1	0.204067	0.35413	BGIBMGA011438-PA	sw13831
GO:0008415 acyltransferase activity	3	0.67917	0.772818	BGIBMGA008984-PA	sw04637
GO:0008415 acyltransferase activity	3	0.67917	0.772818	BGIBMGA007880-PA	sw20618
GO:0008415 acyltransferase activity	3	0.67917	0.772818	BGIBMGA005274-PA	sw15596
GO:0016740 transferase activity	8	1.0	0.772818	BGIBMGA011038-PA	sw00297
GO:0016740 transferase activity	8	1.0	0.772818	BGIBMGA005519-PA	sw14615
GO:0016740 transferase activity	8	1.0	0.772818	BGIBMGA001699-PA	sw16570
GO:0016740 transferase activity	8	1.0	0.772818	BGIBMGA006244-PA	sw03839
GO:0016740 transferase activity	8	1.0	0.772818	BGIBMGA002618-PA	sw17686
GO:0016740 transferase activity	8	1.0	0.772818	BGIBMGA013492-PA	sw12384
GO:0016740 transferase activity	8	1.0	0.772818	BGIBMGA000149-PA	sw13130
GO:0016740 transferase activity	8	1.0	0.772818	BGIBMGA008307-PA	sw10910
GO:0051015 actin filament binding	1	0.073255	0.151932	BGIBMGA005701-PA	sw21526
GO:0004017 adenylate kinase activity	1	0.141146	0.258836	BGIBMGA002594-PA	sw09791
GO:0004194 pepsin A activity	1	0.073255	0.151932	BGIBMGA011344-PA	sw11819
GO:0050750 low-density lipoprotein receptor binding	1	0.073255	0.151932	BGIBMGA006269-PA	sw14094
GO:0004129 cytochrome-c oxidase activity	5	0.057177	0.127695	BGIBMGA010684-PA	sw08851
GO:0004129 cytochrome-c oxidase activity	5	0.057177	0.127695	BGIBMGA009701-PA	sw03132
GO:0004129 cytochrome-c oxidase activity	5	0.057177	0.127695	BGIBMGA013680-PA	sw00800
GO:0004129 cytochrome-c oxidase activity	5	0.057177	0.127695	BGIBMGA005793-PA	sw09955
GO:0004129 cytochrome-c oxidase activity	5	0.057177	0.127695	BGIBMGA014175-PA	sw15035
GO:0003700 transcription factor activity	9	0.99792	0.772818	BGIBMGA012898-PA	sw10703
GO:0003700 transcription factor activity	9	0.99792	0.772818	BGIBMGA012021-PA	sw18633
GO:0003700 transcription factor activity	9	0.99792	0.772818	BGIBMGA006039-PA	sw18459
GO:0003700 transcription factor activity	9	0.99792	0.772818	BGIBMGA004158-PA	sw15523
GO:0003700 transcription factor activity	9	0.99792	0.772818	BGIBMGA001739-PA	sw09865
GO:0003700 transcription factor activity	9	0.99792	0.772818	BGIBMGA002707-PA	sw13924
GO:0003700 transcription factor activity	9	0.99792	0.772818	BGIBMGA009730-PA	sw11242
GO:0003700 transcription factor activity	9	0.99792	0.772818	BGIBMGA006385-PA	sw08418
GO:0003700 transcription factor activity	9	0.99792	0.772818	BGIBMGA006839-PA	sw11067
GO:0030145 manganese ion binding	1	0.262381	0.43806	BGIBMGA001084-PA	sw09828
GO:0005509 calcium ion binding	14	0.52077	0.767949	BGIBMGA013218-PA	sw21634
GO:0004182 carboxypeptidase A activity	1	0.898116	0.772818	BGIBMGA003532-PA	sw15509
GO:0005509 calcium ion binding	14	0.52077	0.767949	BGIBMGA012961-PA	sw13278;sw16404
GO:0005509 calcium ion binding	14	0.52077	0.767949	BGIBMGA008563-PA	sw11934
GO:0005509 calcium ion binding	14	0.52077	0.767949	BGIBMGA006444-PA	sw08065
GO:0005509 calcium ion binding	14	0.52077	0.767949	BGIBMGA000475-PA	sw12517
GO:0005509 calcium ion binding	14	0.52077	0.767949	BGIBMGA009900-PA	sw15289
GO:0005509 calcium ion binding	14	0.52077	0.767949	BGIBMGA007948-PA	sw00249
GO:0005509 calcium ion binding	14	0.52077	0.767949	BGIBMGA002952-PA	sw14978
GO:0005509 calcium ion binding	14	0.52077	0.767949	BGIBMGA001318-PA	sw08538
GO:0005509 calcium ion binding	14	0.52077	0.767949	BGIBMGA000232-PA	sw20280
GO:0005509 calcium ion binding	14	0.52077	0.767949	BGIBMGA001752-PA	sw17551
GO:0005509 calcium ion binding	14	0.52077	0.767949	BGIBMGA009994-PA	sw12574
GO:0005509 calcium ion binding	14	0.52077	0.767949	BGIBMGA001319-PA	sw00387
GO:0046983 protein dimerization activity	2	0.673894	0.772818	BGIBMGA004994-PA	sw08168
GO:0046983 protein dimerization activity	2	0.673894	0.772818	BGIBMGA007728-PA	sw01994
GO:0008312 7S RNA binding	1	0.366513	0.578684	BGIBMGA012571-PA	sw13384
GO:0003707 steroid hormone receptor activity	1	0.948684	0.772818	BGIBMGA006839-PA	sw11067
GO:0004553 hydrolase activity, hydrolyzing O-glycosyl compounds	3	0.987069	0.772818	BGIBMGA007198-PA	sw18809
GO:0004553 hydrolase activity, hydrolyzing O-glycosyl compounds	3	0.987069	0.772818	BGIBMGA008900-PA	sw13961
GO:0004553 hydrolase activity, hydrolyzing O-glycosyl compounds	3	0.987069	0.772818	BGIBMGA014178-PA	sw04028
GO:0008146 sulfotransferase activity	1	0.704082	0.772818	BGIBMGA006776-PA	sw06835
GO:0008483 transaminase activity	3	0.041497	0.098989	BGIBMGA012485-PA	sw07324
GO:0008483 transaminase activity	3	0.041497	0.098989	BGIBMGA011601-PA	sw03772
GO:0008483 transaminase activity	3	0.041497	0.098989	BGIBMGA006823-PA	sw03110
GO:0004785 copper, zinc superoxide dismutase activity	3	0.006631	0.018993	BGIBMGA002311-PA	sw11787
GO:0004785 copper, zinc superoxide dismutase activity	3	0.006631	0.018993	BGIBMGA001307-PA	sw00530
GO:0004785 copper, zinc superoxide dismutase activity	3	0.006631	0.018993	BGIBMGA002907-PA	sw14555
GO:0030528 transcription regulator activity	5	1.0	0.772818	BGIBMGA003134-PA	sw11853
GO:0030528 transcription regulator activity	5	1.0	0.772818	BGIBMGA010136-PA	sw07615
GO:0030528 transcription regulator activity	5	1.0	0.772818	BGIBMGA008211-PA	sw03909
GO:0030528 transcription regulator activity	5	1.0	0.772818	BGIBMGA004927-PA	sw08013
GO:0030528 transcription regulator activity	5	1.0	0.772818	BGIBMGA006173-PA	sw05749
GO:0008649 rRNA methyltransferase activity	1	0.073255	0.151932	BGIBMGA012012-PA	sw05124
GO:0008137 NADH dehydrogenase (ubiquinone) activity	6	0.019824	0.051128	BGIBMGA014483-PA	sw06523
GO:0008137 NADH dehydrogenase (ubiquinone) activity	6	0.019824	0.051128	BGIBMGA014202-PA	sw18002
GO:0008137 NADH dehydrogenase (ubiquinone) activity	6	0.019824	0.051128	BGIBMGA010351-PA	sw01372
GO:0008137 NADH dehydrogenase (ubiquinone) activity	6	0.019824	0.051128	BGIBMGA011870-PA	sw01468
GO:0008137 NADH dehydrogenase (ubiquinone) activity	6	0.019824	0.051128	BGIBMGA009987-PA	sw16441
GO:0008137 NADH dehydrogenase (ubiquinone) activity	6	0.019824	0.051128	BGIBMGA005439-PA	sw20309
GO:0016836 hydro-lyase activity	1	0.839083	0.772818	BGIBMGA007121-PA	sw20350
GO:0005315 inorganic phosphate transporter activity	1	0.073255	0.151932	BGIBMGA007724-PA	sw14055
GO:0005488 binding	6	1.0	0.772818	BGIBMGA004865-PA	sw03364
GO:0005488 binding	6	1.0	0.772818	BGIBMGA001669-PA	sw08963
GO:0005488 binding	6	1.0	0.772818	BGIBMGA001712-PA	sw07022
GO:0005488 binding	6	1.0	0.772818	BGIBMGA006733-PA	sw21203
GO:0005488 binding	6	1.0	0.772818	BGIBMGA012093-PA	sw10500
GO:0005488 binding	6	1.0	0.772818	BGIBMGA002703-PA	sw05902
GO:0004222 metalloendopeptidase activity	4	0.173839	0.309874	BGIBMGA001913-PA	sw20719
GO:0004222 metalloendopeptidase activity	4	0.173839	0.309874	BGIBMGA010088-PA	sw02206
GO:0004222 metalloendopeptidase activity	4	0.173839	0.309874	BGIBMGA011087-PA	sw10640
GO:0004222 metalloendopeptidase activity	4	0.173839	0.309874	BGIBMGA002474-PA	sw02458
GO:0016772 transferase activity, transferring phosphorus-containing groups	1	1.0	0.772818	BGIBMGA005812-PA	sw01402
GO:0004714 transmembrane receptor protein tyrosine kinase activity	1	0.412932	0.640491	BGIBMGA008597-PA	sw10709
GO:0004871 signal transducer activity	3	1.0	0.772818	BGIBMGA001739-PA	sw09865
GO:0004871 signal transducer activity	3	1.0	0.772818	BGIBMGA004022-PA	sw13829
GO:0004871 signal transducer activity	3	1.0	0.772818	BGIBMGA004021-PA	sw15076
GO:0004639 phosphoribosylaminoimidazolesuccinocarboxamide synthase activity	2	0.204067	0.35413	BGIBMGA007935-PA	sw10102;sw17399
GO:0008289 lipid binding	1	0.994795	0.772818	BGIBMGA013108-PA	sw09945
GO:0003702 RNA polymerase II transcription factor activity	4	0.072835	0.151932	BGIBMGA005377-PA	sw12661
GO:0003702 RNA polymerase II transcription factor activity	4	0.072835	0.151932	BGIBMGA005878-PA	sw06082
GO:0003702 RNA polymerase II transcription factor activity	4	0.072835	0.151932	BGIBMGA000355-PA	sw11096
GO:0003702 RNA polymerase II transcription factor activity	4	0.072835	0.151932	BGIBMGA012459-PA	sw09767
GO:0005507 copper ion binding	2	0.707131	0.772818	BGIBMGA007343-PA	sw10827
GO:0004750 ribulose-phosphate 3-epimerase activity	1	0.073255	0.151932	BGIBMGA002461-PA	sw18904
GO:0005507 copper ion binding	2	0.707131	0.772818	BGIBMGA005287-PA	sw10466
GO:0004631 phosphomevalonate kinase activity	1	0.204067	0.35413	BGIBMGA001556-PA	sw12388
GO:0048037 cofactor binding	1	0.999991	0.772818	BGIBMGA009845-PA	sw08569
GO:0017134 fibroblast growth factor binding	2	0.015304	0.04098	BGIBMGA006161-PA	sw12652
GO:0008017 microtubule binding	2	0.204067	0.35413	BGIBMGA004038-PA	sw18741;sw22925
GO:0017134 fibroblast growth factor binding	2	0.015304	0.04098	BGIBMGA011243-PA	sw08845
GO:0016651 oxidoreductase activity, acting on NADH or NADPH	4	0.471188	0.708736	BGIBMGA006013-PA	sw08571
GO:0016651 oxidoreductase activity, acting on NADH or NADPH	4	0.471188	0.708736	BGIBMGA004009-PA	sw03796
GO:0016651 oxidoreductase activity, acting on NADH or NADPH	4	0.471188	0.708736	BGIBMGA011131-PA	sw13762
GO:0016651 oxidoreductase activity, acting on NADH or NADPH	4	0.471188	0.708736	BGIBMGA003562-PA	sw05929
GO:0003676 nucleic acid binding	96	0.914529	0.772818	BGIBMGA013133-PA	sw20364
GO:0003676 nucleic acid binding	96	0.914529	0.772818	BGIBMGA012013-PA	sw14899
GO:0003676 nucleic acid binding	96	0.914529	0.772818	BGIBMGA008753-PA	sw19719
GO:0003676 nucleic acid binding	96	0.914529	0.772818	BGIBMGA002090-PA	sw12336
GO:0003676 nucleic acid binding	96	0.914529	0.772818	BGIBMGA000880-PA	sw13944
GO:0003676 nucleic acid binding	96	0.914529	0.772818	BGIBMGA012833-PA	BGIBMGA012833
GO:0003676 nucleic acid binding	96	0.914529	0.772818	BGIBMGA012404-PA	sw01155
GO:0003676 nucleic acid binding	96	0.914529	0.772818	BGIBMGA012021-PA	sw18633
GO:0003676 nucleic acid binding	96	0.914529	0.772818	BGIBMGA012118-PA	sw15166
GO:0003676 nucleic acid binding	96	0.914529	0.772818	BGIBMGA011920-PA	sw11158
GO:0003676 nucleic acid binding	96	0.914529	0.772818	BGIBMGA011997-PA	sw19920
GO:0003676 nucleic acid binding	96	0.914529	0.772818	BGIBMGA011804-PA	sw21778
GO:0003676 nucleic acid binding	96	0.914529	0.772818	BGIBMGA011498-PA	sw13937
GO:0003676 nucleic acid binding	96	0.914529	0.772818	BGIBMGA010840-PA	sw11030
GO:0003676 nucleic acid binding	96	0.914529	0.772818	BGIBMGA009003-PA	sw00125
GO:0003676 nucleic acid binding	96	0.914529	0.772818	BGIBMGA009910-PA	sw18521
GO:0003676 nucleic acid binding	96	0.914529	0.772818	BGIBMGA008783-PA	sw20816
GO:0003676 nucleic acid binding	96	0.914529	0.772818	BGIBMGA008742-PA	sw06538
GO:0003676 nucleic acid binding	96	0.914529	0.772818	BGIBMGA008619-PA	sw06129
GO:0003676 nucleic acid binding	96	0.914529	0.772818	BGIBMGA008337-PA	sw13179
GO:0003676 nucleic acid binding	96	0.914529	0.772818	BGIBMGA007756-PA	sw15735
GO:0003676 nucleic acid binding	96	0.914529	0.772818	BGIBMGA007717-PA	sw09294
GO:0003676 nucleic acid binding	96	0.914529	0.772818	BGIBMGA007518-PA	sw10000
GO:0003676 nucleic acid binding	96	0.914529	0.772818	BGIBMGA007114-PA	sw11924
GO:0003676 nucleic acid binding	96	0.914529	0.772818	BGIBMGA006357-PA	sw21053
GO:0003676 nucleic acid binding	96	0.914529	0.772818	BGIBMGA006208-PA	sw06111
GO:0003676 nucleic acid binding	96	0.914529	0.772818	BGIBMGA005381-PA	sw02310
GO:0003676 nucleic acid binding	96	0.914529	0.772818	BGIBMGA005282-PA	sw14568
GO:0003676 nucleic acid binding	96	0.914529	0.772818	BGIBMGA004882-PA	sw03758
GO:0003676 nucleic acid binding	96	0.914529	0.772818	BGIBMGA004881-PA	sw03758
GO:0003676 nucleic acid binding	96	0.914529	0.772818	BGIBMGA004873-PA	sw02311
GO:0003676 nucleic acid binding	96	0.914529	0.772818	BGIBMGA003539-PA	sw20574
GO:0003676 nucleic acid binding	96	0.914529	0.772818	BGIBMGA003469-PA	sw15810
GO:0003676 nucleic acid binding	96	0.914529	0.772818	BGIBMGA003462-PA	sw20650
GO:0003676 nucleic acid binding	96	0.914529	0.772818	BGIBMGA003414-PA	sw12580
GO:0003676 nucleic acid binding	96	0.914529	0.772818	BGIBMGA003341-PA	sw18896
GO:0003676 nucleic acid binding	96	0.914529	0.772818	BGIBMGA001870-PA	sw05909
GO:0003676 nucleic acid binding	96	0.914529	0.772818	BGIBMGA001661-PA	sw06571
GO:0003676 nucleic acid binding	96	0.914529	0.772818	BGIBMGA001576-PA	sw06814
GO:0003676 nucleic acid binding	96	0.914529	0.772818	BGIBMGA000930-PA	sw09824
GO:0003676 nucleic acid binding	96	0.914529	0.772818	BGIBMGA000626-PA	sw04182;sw11103
GO:0003676 nucleic acid binding	96	0.914529	0.772818	BGIBMGA014157-PA	sw14791
GO:0003676 nucleic acid binding	96	0.914529	0.772818	BGIBMGA000367-PA	sw14876
GO:0003676 nucleic acid binding	96	0.914529	0.772818	BGIBMGA013096-PA	sw04997
GO:0003676 nucleic acid binding	96	0.914529	0.772818	BGIBMGA013851-PA	sw15821
GO:0003676 nucleic acid binding	96	0.914529	0.772818	BGIBMGA012772-PA	sw01819
GO:0003676 nucleic acid binding	96	0.914529	0.772818	BGIBMGA011650-PA	sw15918
GO:0003676 nucleic acid binding	96	0.914529	0.772818	BGIBMGA011754-PA	sw18960
GO:0003676 nucleic acid binding	96	0.914529	0.772818	BGIBMGA011324-PA	sw16046
GO:0003676 nucleic acid binding	96	0.914529	0.772818	BGIBMGA010637-PA	sw11487
GO:0003676 nucleic acid binding	96	0.914529	0.772818	BGIBMGA009319-PA	sw14588
GO:0003676 nucleic acid binding	96	0.914529	0.772818	BGIBMGA008785-PA	sw19719
GO:0003676 nucleic acid binding	96	0.914529	0.772818	BGIBMGA006796-PA	sw11689
GO:0003676 nucleic acid binding	96	0.914529	0.772818	BGIBMGA006541-PA	sw20824
GO:0003676 nucleic acid binding	96	0.914529	0.772818	BGIBMGA006463-PA	sw03287
GO:0003676 nucleic acid binding	96	0.914529	0.772818	BGIBMGA006405-PA	BGIBMGA006405
GO:0003676 nucleic acid binding	96	0.914529	0.772818	BGIBMGA005640-PA	sw11106
GO:0003676 nucleic acid binding	96	0.914529	0.772818	BGIBMGA005205-PA	sw08909
GO:0003676 nucleic acid binding	96	0.914529	0.772818	BGIBMGA004740-PA	sw16324
GO:0003676 nucleic acid binding	96	0.914529	0.772818	BGIBMGA004916-PA	sw19977
GO:0003676 nucleic acid binding	96	0.914529	0.772818	BGIBMGA003913-PA	sw13930
GO:0003676 nucleic acid binding	96	0.914529	0.772818	BGIBMGA001940-PA	sw07635
GO:0003676 nucleic acid binding	96	0.914529	0.772818	BGIBMGA001744-PA	sw13812
GO:0003676 nucleic acid binding	96	0.914529	0.772818	BGIBMGA014155-PA	sw07358
GO:0003676 nucleic acid binding	96	0.914529	0.772818	BGIBMGA014064-PA	sw21881;sw22879
GO:0003676 nucleic acid binding	96	0.914529	0.772818	BGIBMGA013624-PA	sw18672
GO:0003676 nucleic acid binding	96	0.914529	0.772818	BGIBMGA013464-PA	BGIBMGA013464
GO:0003676 nucleic acid binding	96	0.914529	0.772818	BGIBMGA013073-PA	sw17803
GO:0003676 nucleic acid binding	96	0.914529	0.772818	BGIBMGA012508-PA	sw15819
GO:0003676 nucleic acid binding	96	0.914529	0.772818	BGIBMGA012436-PA	sw16370
GO:0003676 nucleic acid binding	96	0.914529	0.772818	BGIBMGA009885-PA	sw03126
GO:0003676 nucleic acid binding	96	0.914529	0.772818	BGIBMGA011797-PA	sw06843
GO:0003676 nucleic acid binding	96	0.914529	0.772818	BGIBMGA009285-PA	sw20862
GO:0003676 nucleic acid binding	96	0.914529	0.772818	BGIBMGA009277-PA	sw03095
GO:0003676 nucleic acid binding	96	0.914529	0.772818	BGIBMGA008537-PA	sw11418
GO:0003676 nucleic acid binding	96	0.914529	0.772818	BGIBMGA008085-PA	sw14124
GO:0003676 nucleic acid binding	96	0.914529	0.772818	BGIBMGA007594-PA	sw22904
GO:0003676 nucleic acid binding	96	0.914529	0.772818	BGIBMGA007410-PA	sw06762
GO:0003676 nucleic acid binding	96	0.914529	0.772818	BGIBMGA006476-PA	sw11054
GO:0003676 nucleic acid binding	96	0.914529	0.772818	BGIBMGA006120-PA	sw12607
GO:0003676 nucleic acid binding	96	0.914529	0.772818	BGIBMGA006022-PA	sw03983
GO:0003676 nucleic acid binding	96	0.914529	0.772818	BGIBMGA005324-PA	sw06060
GO:0003676 nucleic acid binding	96	0.914529	0.772818	BGIBMGA005268-PA	sw14861
GO:0003676 nucleic acid binding	96	0.914529	0.772818	BGIBMGA005323-PA	sw08698
GO:0003676 nucleic acid binding	96	0.914529	0.772818	BGIBMGA005177-PA	sw11965
GO:0003676 nucleic acid binding	96	0.914529	0.772818	BGIBMGA004879-PA	sw15686
GO:0003676 nucleic acid binding	96	0.914529	0.772818	BGIBMGA004822-PA	sw12663
GO:0003676 nucleic acid binding	96	0.914529	0.772818	BGIBMGA004332-PA	sw18328
GO:0003676 nucleic acid binding	96	0.914529	0.772818	BGIBMGA004191-PA	sw03610
GO:0003676 nucleic acid binding	96	0.914529	0.772818	BGIBMGA003766-PA	sw12060
GO:0003676 nucleic acid binding	96	0.914529	0.772818	BGIBMGA003186-PA	sw22934
GO:0003676 nucleic acid binding	96	0.914529	0.772818	BGIBMGA002363-PA	sw12966
GO:0003676 nucleic acid binding	96	0.914529	0.772818	BGIBMGA002895-PA	sw05337
GO:0003676 nucleic acid binding	96	0.914529	0.772818	BGIBMGA001954-PA	sw01015
GO:0003676 nucleic acid binding	96	0.914529	0.772818	BGIBMGA001223-PA	sw11664
GO:0003676 nucleic acid binding	96	0.914529	0.772818	BGIBMGA000244-PA	sw05410
GO:0046872 metal ion binding	4	1.0	0.772818	BGIBMGA002311-PA	sw11787
GO:0046872 metal ion binding	4	1.0	0.772818	BGIBMGA001307-PA	sw00530
GO:0046872 metal ion binding	4	1.0	0.772818	BGIBMGA007453-PA	sw21871
GO:0046872 metal ion binding	4	1.0	0.772818	BGIBMGA002907-PA	sw14555
GO:0004252 serine-type endopeptidase activity	8	0.89793	0.772818	BGIBMGA003461-PA	sw08474
GO:0004252 serine-type endopeptidase activity	8	0.89793	0.772818	BGIBMGA014431-PA	BGIBMGA014430
GO:0004252 serine-type endopeptidase activity	8	0.89793	0.772818	BGIBMGA009610-PA	sw12086
GO:0004252 serine-type endopeptidase activity	8	0.89793	0.772818	BGIBMGA014430-PA	BGIBMGA014430
GO:0004252 serine-type endopeptidase activity	8	0.89793	0.772818	BGIBMGA013746-PA	sw20327
GO:0004252 serine-type endopeptidase activity	8	0.89793	0.772818	BGIBMGA014429-PA	BGIBMGA014430;sw22515
GO:0004252 serine-type endopeptidase activity	8	0.89793	0.772818	BGIBMGA013698-PA	sw08436
GO:0004252 serine-type endopeptidase activity	8	0.89793	0.772818	BGIBMGA011362-PA	sw08802
GO:0004252 serine-type endopeptidase activity	8	0.89793	0.772818	BGIBMGA009551-PA	sw17430
GO:0008430 selenium binding	1	0.073255	0.151932	BGIBMGA012019-PA	sw15330
GO:0015036 disulfide oxidoreductase activity	1	0.53277	0.772818	BGIBMGA000292-PA	BGIBMGA000292
GO:0020037 heme binding	2	0.99979	0.772818	BGIBMGA009012-PA	sw15825
GO:0020037 heme binding	2	0.99979	0.772818	BGIBMGA000868-PA	sw16279
GO:0003924 GTPase activity	4	0.273847	0.450371	BGIBMGA009131-PA	sw09774
GO:0003924 GTPase activity	4	0.273847	0.450371	BGIBMGA002103-PA	sw01296
GO:0003924 GTPase activity	4	0.273847	0.450371	BGIBMGA001707-PA	sw09774
GO:0003924 GTPase activity	4	0.273847	0.450371	BGIBMGA009133-PA	sw01133
GO:0003924 GTPase activity	4	0.273847	0.450371	BGIBMGA009132-PA	sw17349;sw09774
GO:0008450 O-sialoglycoprotein endopeptidase activity	1	0.204067	0.35413	BGIBMGA012038-PA	sw13311
GO:0008121 ubiquinol-cytochrome-c reductase activity	3	0.016612	0.043278	BGIBMGA012857-PA	sw09861
GO:0008121 ubiquinol-cytochrome-c reductase activity	3	0.016612	0.043278	BGIBMGA003544-PA	sw05715
GO:0008121 ubiquinol-cytochrome-c reductase activity	3	0.016612	0.043278	BGIBMGA003066-PA	sw15302
GO:0004616 phosphogluconate dehydrogenase (decarboxylating) activity	1	0.316426	0.510054	BGIBMGA012298-PA	sw01471
GO:0016564 transcriptional repressor activity	1	0.316426	0.510054	BGIBMGA008666-PA	sw22011
GO:0008408 3'-5' exonuclease activity	2	0.74588	0.772818	BGIBMGA000626-PA	sw04182;sw11103
GO:0043169 cation binding	1	1.0	0.772818	BGIBMGA005068-PA	sw19052
GO:0003684 damaged DNA binding	2	0.111794	0.215208	BGIBMGA011490-PA	sw20831
GO:0003684 damaged DNA binding	2	0.111794	0.215208	BGIBMGA008208-PA	sw09018
GO:0016624 oxidoreductase activity, acting on the aldehyde or oxo group of donors, disulfide as acceptor	1	0.366513	0.578684	BGIBMGA009515-PA	sw20386
GO:0003963 RNA-3'-phosphate cyclase activity	1	0.141146	0.258836	BGIBMGA009849-PA	sw11296
GO:0004274 dipeptidyl-peptidase IV activity	1	0.455951	0.69292	BGIBMGA006181-PA	sw16503
GO:0005544 calcium-dependent phospholipid binding	1	0.655414	0.772818	BGIBMGA009900-PA	sw15289
GO:0004246 peptidyl-dipeptidase A activity	1	0.455951	0.69292	BGIBMGA002526-PA	sw00643
GO:0004618 phosphoglycerate kinase activity	1	0.073255	0.151932	BGIBMGA007681-PA	sw09931
GO:0003677 DNA binding	37	0.906304	0.772818	BGIBMGA001898-PA	sw04512
GO:0003677 DNA binding	37	0.906304	0.772818	BGIBMGA013449-PA	sw08118
GO:0003677 DNA binding	37	0.906304	0.772818	BGIBMGA013425-PA	sw14144
GO:0003677 DNA binding	37	0.906304	0.772818	BGIBMGA012376-PA	sw18770
GO:0003677 DNA binding	37	0.906304	0.772818	BGIBMGA011490-PA	sw20831
GO:0003677 DNA binding	37	0.906304	0.772818	BGIBMGA011814-PA	sw11132;sw19483
GO:0003677 DNA binding	37	0.906304	0.772818	BGIBMGA008783-PA	sw20816
GO:0003677 DNA binding	37	0.906304	0.772818	BGIBMGA006848-PA	sw14843
GO:0003677 DNA binding	37	0.906304	0.772818	BGIBMGA006415-PA	sw18575
GO:0003677 DNA binding	37	0.906304	0.772818	BGIBMGA006645-PA	sw06097
GO:0003677 DNA binding	37	0.906304	0.772818	BGIBMGA005287-PA	sw10466
GO:0003677 DNA binding	37	0.906304	0.772818	BGIBMGA004336-PA	sw06415
GO:0003677 DNA binding	37	0.906304	0.772818	BGIBMGA000930-PA	sw09824
GO:0003677 DNA binding	37	0.906304	0.772818	BGIBMGA001132-PA	sw11598
GO:0003677 DNA binding	37	0.906304	0.772818	BGIBMGA013987-PA	sw09136
GO:0003677 DNA binding	37	0.906304	0.772818	BGIBMGA010234-PA	sw08472
GO:0003677 DNA binding	37	0.906304	0.772818	BGIBMGA010906-PA	sw00966
GO:0003677 DNA binding	37	0.906304	0.772818	BGIBMGA007688-PA	sw13309
GO:0003677 DNA binding	37	0.906304	0.772818	BGIBMGA005640-PA	sw11106
GO:0003677 DNA binding	37	0.906304	0.772818	BGIBMGA007493-PA	sw15877
GO:0003677 DNA binding	37	0.906304	0.772818	BGIBMGA005288-PA	sw09661
GO:0003677 DNA binding	37	0.906304	0.772818	BGIBMGA000157-PA	sw08752
GO:0003677 DNA binding	37	0.906304	0.772818	BGIBMGA005064-PA	sw22882
GO:0003677 DNA binding	37	0.906304	0.772818	BGIBMGA000103-PA	BGIBMGA000103;sw05298
GO:0003677 DNA binding	37	0.906304	0.772818	BGIBMGA000073-PA	BGIBMGA000073
GO:0003677 DNA binding	37	0.906304	0.772818	BGIBMGA014045-PA	sw14684
GO:0003677 DNA binding	37	0.906304	0.772818	BGIBMGA013624-PA	sw18672
GO:0003677 DNA binding	37	0.906304	0.772818	BGIBMGA013426-PA	sw14144
GO:0003677 DNA binding	37	0.906304	0.772818	BGIBMGA013073-PA	sw17803
GO:0003677 DNA binding	37	0.906304	0.772818	BGIBMGA012916-PA	sw12955
GO:0003677 DNA binding	37	0.906304	0.772818	BGIBMGA012627-PA	sw20446
GO:0003677 DNA binding	37	0.906304	0.772818	BGIBMGA010229-PA	sw15517
GO:0003677 DNA binding	37	0.906304	0.772818	BGIBMGA006173-PA	sw05749
GO:0003677 DNA binding	37	0.906304	0.772818	BGIBMGA005550-PA	sw05668
GO:0003677 DNA binding	37	0.906304	0.772818	BGIBMGA004879-PA	sw15686
GO:0003677 DNA binding	37	0.906304	0.772818	BGIBMGA000526-PA	sw03949
GO:0019239 deaminase activity	1	0.628158	0.772818	BGIBMGA000807-PA	sw22913
GO:0046961 hydrogen-transporting ATPase activity, rotational mechanism	20	0.0	0.0	BGIBMGA013511-PA	sw05108
GO:0046961 hydrogen-transporting ATPase activity, rotational mechanism	20	0.0	0.0	BGIBMGA012555-PA	sw21555
GO:0046961 hydrogen-transporting ATPase activity, rotational mechanism	20	0.0	0.0	BGIBMGA010588-PA	sw01535
GO:0046961 hydrogen-transporting ATPase activity, rotational mechanism	20	0.0	0.0	BGIBMGA010246-PA	sw14793
GO:0046961 hydrogen-transporting ATPase activity, rotational mechanism	20	0.0	0.0	BGIBMGA008542-PA	sw08178
GO:0046961 hydrogen-transporting ATPase activity, rotational mechanism	20	0.0	0.0	BGIBMGA002311-PA	sw11787
GO:0046961 hydrogen-transporting ATPase activity, rotational mechanism	20	0.0	0.0	BGIBMGA003901-PA	sw19335
GO:0046961 hydrogen-transporting ATPase activity, rotational mechanism	20	0.0	0.0	BGIBMGA002241-PA	sw00795
GO:0046961 hydrogen-transporting ATPase activity, rotational mechanism	20	0.0	0.0	BGIBMGA001853-PA	sw00394
GO:0046961 hydrogen-transporting ATPase activity, rotational mechanism	20	0.0	0.0	BGIBMGA013965-PA	sw13289
GO:0046961 hydrogen-transporting ATPase activity, rotational mechanism	20	0.0	0.0	BGIBMGA012549-PA	sw21438
GO:0046961 hydrogen-transporting ATPase activity, rotational mechanism	20	0.0	0.0	BGIBMGA012153-PA	sw15520
GO:0046961 hydrogen-transporting ATPase activity, rotational mechanism	20	0.0	0.0	BGIBMGA008670-PA	sw20262
GO:0046961 hydrogen-transporting ATPase activity, rotational mechanism	20	0.0	0.0	BGIBMGA000804-PA	sw06216
GO:0046961 hydrogen-transporting ATPase activity, rotational mechanism	20	0.0	0.0	BGIBMGA001302-PA	sw07674
GO:0046961 hydrogen-transporting ATPase activity, rotational mechanism	20	0.0	0.0	BGIBMGA011936-PA	sw00488
GO:0046961 hydrogen-transporting ATPase activity, rotational mechanism	20	0.0	0.0	BGIBMGA011504-PA	sw06908
GO:0046961 hydrogen-transporting ATPase activity, rotational mechanism	20	0.0	0.0	BGIBMGA003889-PA	sw05307
GO:0046961 hydrogen-transporting ATPase activity, rotational mechanism	20	0.0	0.0	BGIBMGA008295-PA	sw22916
GO:0046961 hydrogen-transporting ATPase activity, rotational mechanism	20	0.0	0.0	BGIBMGA003196-PA	sw09888
GO:0008199 ferric iron binding	2	0.21793	0.370468	BGIBMGA008768-PA	sw03108
GO:0008199 ferric iron binding	2	0.21793	0.370468	BGIBMGA008780-PA	sw11169
GO:0004743 pyruvate kinase activity	2	0.262381	0.43806	BGIBMGA002508-PA	sw22892;sw21897
GO:0003896 DNA primase activity	2	0.005363	0.015697	BGIBMGA006931-PA	sw17940
GO:0003896 DNA primase activity	2	0.005363	0.015697	BGIBMGA005991-PA	sw00926
GO:0004428 inositol or phosphatidylinositol kinase activity	1	0.567013	0.772818	BGIBMGA012830-PA	sw09759
GO:0015450 protein translocase activity	2	0.065991	0.143939	BGIBMGA008714-PA	sw11111
GO:0015450 protein translocase activity	2	0.065991	0.143939	BGIBMGA012687-PA	sw13452
GO:0008113 protein-methionine-S-oxide reductase activity	1	0.073255	0.151932	BGIBMGA011834-PA	sw11268
GO:0004518 nuclease activity	1	0.986994	0.772818	BGIBMGA003045-PA	sw06607
GO:0000104 succinate dehydrogenase activity	1	0.141146	0.258836	BGIBMGA011593-PA	sw20812
GO:0004034 aldose 1-epimerase activity	1	0.204067	0.35413	BGIBMGA009232-PA	sw19777
GO:0043565 sequence-specific DNA binding	7	0.996613	0.772818	BGIBMGA012021-PA	sw18633
GO:0043565 sequence-specific DNA binding	7	0.996613	0.772818	BGIBMGA007702-PA	sw03543
GO:0043565 sequence-specific DNA binding	7	0.996613	0.772818	BGIBMGA004158-PA	sw15523
GO:0043565 sequence-specific DNA binding	7	0.996613	0.772818	BGIBMGA006192-PA	sw16930
GO:0043565 sequence-specific DNA binding	7	0.996613	0.772818	BGIBMGA009730-PA	sw11242
GO:0043565 sequence-specific DNA binding	7	0.996613	0.772818	BGIBMGA006385-PA	sw08418
GO:0043565 sequence-specific DNA binding	7	0.996613	0.772818	BGIBMGA006839-PA	sw11067
GO:0008237 metallopeptidase activity	1	0.992936	0.772818	BGIBMGA007728-PA	sw01994
GO:0008474 palmitoyl-(protein) hydrolase activity	1	0.141146	0.258836	BGIBMGA011835-PA	sw03915
GO:0008201 heparin binding	1	0.073255	0.151932	BGIBMGA006269-PA	sw14094
GO:0004560 alpha-L-fucosidase activity	1	0.073255	0.151932	BGIBMGA006905-PA	sw15134
GO:0016887 ATPase activity	9	0.989953	0.772818	BGIBMGA002004-PA	sw08321
GO:0016887 ATPase activity	9	0.989953	0.772818	BGIBMGA010129-PA	sw13221
GO:0016887 ATPase activity	9	0.989953	0.772818	BGIBMGA000724-PA	sw08035
GO:0016887 ATPase activity	9	0.989953	0.772818	BGIBMGA007869-PA	sw07101
GO:0016887 ATPase activity	9	0.989953	0.772818	BGIBMGA006964-PA	sw18531
GO:0016887 ATPase activity	9	0.989953	0.772818	BGIBMGA005473-PA	sw12680
GO:0016887 ATPase activity	9	0.989953	0.772818	BGIBMGA004090-PA	sw18844
GO:0016887 ATPase activity	9	0.989953	0.772818	BGIBMGA000912-PA	sw05876
GO:0016887 ATPase activity	9	0.989953	0.772818	BGIBMGA007738-PA	sw20863
GO:0004828 serine-tRNA ligase activity	1	0.073255	0.151932	BGIBMGA003977-PA	sw09074
GO:0005478 intracellular transporter activity	1	0.316426	0.510054	BGIBMGA009129-PA	sw14842
GO:0004067 asparaginase activity	1	0.204067	0.35413	BGIBMGA000866-PA	sw15088
GO:0003735 structural constituent of ribosome	66	0.0	0.0	BGIBMGA009863-PA	sw14386
GO:0003735 structural constituent of ribosome	66	0.0	0.0	BGIBMGA011416-PA	sw06340
GO:0003735 structural constituent of ribosome	66	0.0	0.0	BGIBMGA009130-PA	sw09346
GO:0003735 structural constituent of ribosome	66	0.0	0.0	BGIBMGA012954-PA	sw14056
GO:0003735 structural constituent of ribosome	66	0.0	0.0	BGIBMGA013792-PA	sw21887;sw21888
GO:0003735 structural constituent of ribosome	66	0.0	0.0	BGIBMGA010487-PA	sw10516
GO:0003735 structural constituent of ribosome	66	0.0	0.0	BGIBMGA011620-PA	sw11581
GO:0003735 structural constituent of ribosome	66	0.0	0.0	BGIBMGA009934-PA	sw03985
GO:0003735 structural constituent of ribosome	66	0.0	0.0	BGIBMGA010173-PA	sw03058
GO:0003735 structural constituent of ribosome	66	0.0	0.0	BGIBMGA009208-PA	sw01138
GO:0003735 structural constituent of ribosome	66	0.0	0.0	BGIBMGA008881-PA	sw10763
GO:0003735 structural constituent of ribosome	66	0.0	0.0	BGIBMGA008865-PA	sw07435
GO:0003735 structural constituent of ribosome	66	0.0	0.0	BGIBMGA007412-PA	sw08215
GO:0003735 structural constituent of ribosome	66	0.0	0.0	BGIBMGA007311-PA	sw09382
GO:0003735 structural constituent of ribosome	66	0.0	0.0	BGIBMGA006986-PA	sw10515
GO:0003735 structural constituent of ribosome	66	0.0	0.0	BGIBMGA005928-PA	sw07397
GO:0003735 structural constituent of ribosome	66	0.0	0.0	BGIBMGA006414-PA	sw20633
GO:0003735 structural constituent of ribosome	66	0.0	0.0	BGIBMGA004112-PA	sw08947
GO:0003735 structural constituent of ribosome	66	0.0	0.0	BGIBMGA002572-PA	sw01783
GO:0003735 structural constituent of ribosome	66	0.0	0.0	BGIBMGA002811-PA	sw01479
GO:0003735 structural constituent of ribosome	66	0.0	0.0	BGIBMGA000867-PA	sw22841
GO:0003735 structural constituent of ribosome	66	0.0	0.0	BGIBMGA001991-PA	sw17915
GO:0003735 structural constituent of ribosome	66	0.0	0.0	BGIBMGA000066-PA	sw10015
GO:0003735 structural constituent of ribosome	66	0.0	0.0	BGIBMGA000440-PA	sw09140
GO:0003735 structural constituent of ribosome	66	0.0	0.0	BGIBMGA014094-PA	sw22946
GO:0003735 structural constituent of ribosome	66	0.0	0.0	BGIBMGA011467-PA	sw05386
GO:0003735 structural constituent of ribosome	66	0.0	0.0	BGIBMGA013765-PA	sw15391
GO:0003735 structural constituent of ribosome	66	0.0	0.0	BGIBMGA011446-PA	sw12805
GO:0003735 structural constituent of ribosome	66	0.0	0.0	BGIBMGA009319-PA	sw14588
GO:0003735 structural constituent of ribosome	66	0.0	0.0	BGIBMGA007743-PA	sw04089
GO:0003735 structural constituent of ribosome	66	0.0	0.0	BGIBMGA008903-PA	sw04086
GO:0003735 structural constituent of ribosome	66	0.0	0.0	BGIBMGA007363-PA	sw08978
GO:0003735 structural constituent of ribosome	66	0.0	0.0	BGIBMGA006867-PA	sw11605
GO:0003735 structural constituent of ribosome	66	0.0	0.0	BGIBMGA006975-PA	sw09737
GO:0003735 structural constituent of ribosome	66	0.0	0.0	BGIBMGA005684-PA	sw14465
GO:0003735 structural constituent of ribosome	66	0.0	0.0	BGIBMGA005162-PA	sw18512
GO:0003735 structural constituent of ribosome	66	0.0	0.0	BGIBMGA004977-PA	sw07701
GO:0003735 structural constituent of ribosome	66	0.0	0.0	BGIBMGA004375-PA	sw18881
GO:0003735 structural constituent of ribosome	66	0.0	0.0	BGIBMGA004078-PA	sw09461
GO:0003735 structural constituent of ribosome	66	0.0	0.0	BGIBMGA003978-PA	sw03984
GO:0003735 structural constituent of ribosome	66	0.0	0.0	BGIBMGA003726-PA	sw15809
GO:0003735 structural constituent of ribosome	66	0.0	0.0	BGIBMGA003197-PA	sw03607
GO:0003735 structural constituent of ribosome	66	0.0	0.0	BGIBMGA002405-PA	sw13048
GO:0003735 structural constituent of ribosome	66	0.0	0.0	BGIBMGA013157-PA	sw18239
GO:0003735 structural constituent of ribosome	66	0.0	0.0	BGIBMGA012546-PA	sw15710
GO:0003735 structural constituent of ribosome	66	0.0	0.0	BGIBMGA012414-PA	sw10193;sw15177
GO:0003735 structural constituent of ribosome	66	0.0	0.0	BGIBMGA011282-PA	sw10519
GO:0003735 structural constituent of ribosome	66	0.0	0.0	BGIBMGA010139-PA	sw10520
GO:0003735 structural constituent of ribosome	66	0.0	0.0	BGIBMGA008301-PA	sw11935
GO:0003735 structural constituent of ribosome	66	0.0	0.0	BGIBMGA006919-PA	sw12191
GO:0003735 structural constituent of ribosome	66	0.0	0.0	BGIBMGA004911-PA	sw15721
GO:0003735 structural constituent of ribosome	66	0.0	0.0	BGIBMGA003923-PA	sw06149
GO:0003735 structural constituent of ribosome	66	0.0	0.0	BGIBMGA004838-PA	sw04707
GO:0003735 structural constituent of ribosome	66	0.0	0.0	BGIBMGA003337-PA	sw04964
GO:0003735 structural constituent of ribosome	66	0.0	0.0	BGIBMGA002164-PA	sw17874
GO:0003735 structural constituent of ribosome	66	0.0	0.0	BGIBMGA001800-PA	sw21047
GO:0003735 structural constituent of ribosome	66	0.0	0.0	BGIBMGA001483-PA	sw02130
GO:0003735 structural constituent of ribosome	66	0.0	0.0	BGIBMGA001501-PA	sw02103
GO:0003735 structural constituent of ribosome	66	0.0	0.0	BGIBMGA001471-PA	sw06346
GO:0003735 structural constituent of ribosome	66	0.0	0.0	BGIBMGA001043-PA	sw08699
GO:0003735 structural constituent of ribosome	66	0.0	0.0	BGIBMGA001106-PA	sw04583
GO:0003735 structural constituent of ribosome	66	0.0	0.0	BGIBMGA000959-PA	sw02983
GO:0003735 structural constituent of ribosome	66	0.0	0.0	BGIBMGA000924-PA	sw20069
GO:0003735 structural constituent of ribosome	66	0.0	0.0	BGIBMGA000882-PA	sw14128
GO:0008308 voltage-gated ion-selective channel activity	2	0.087998	0.176684	BGIBMGA008955-PA	sw05702
GO:0008308 voltage-gated ion-selective channel activity	2	0.087998	0.176684	BGIBMGA013348-PA	sw20874
GO:0003682 chromatin binding	2	0.329541	0.527061	BGIBMGA011788-PA	sw16489
GO:0003682 chromatin binding	2	0.329541	0.527061	BGIBMGA012860-PA	sw21166
GO:0010181 FMN binding	2	0.245824	0.415595	BGIBMGA005391-PA	sw00338
GO:0010181 FMN binding	2	0.245824	0.415595	BGIBMGA006013-PA	sw08571
GO:0008080 N-acetyltransferase activity	4	0.063104	0.13882	BGIBMGA005161-PA	sw04397
GO:0008080 N-acetyltransferase activity	4	0.063104	0.13882	BGIBMGA008538-PA	sw11875
GO:0008080 N-acetyltransferase activity	4	0.063104	0.13882	BGIBMGA011824-PA	sw08771
GO:0008080 N-acetyltransferase activity	4	0.063104	0.13882	BGIBMGA003390-PA	sw04603
GO:0051287 NAD binding	5	0.173839	0.309874	BGIBMGA007490-PA	sw03207
GO:0051287 NAD binding	5	0.173839	0.309874	BGIBMGA006013-PA	sw08571
GO:0051287 NAD binding	5	0.173839	0.309874	BGIBMGA012309-PA	sw10802;sw02266
GO:0051287 NAD binding	5	0.173839	0.309874	BGIBMGA011131-PA	sw13762
GO:0051082 unfolded protein binding	4	0.072835	0.151932	BGIBMGA004612-PA	sw01900
GO:0008239 dipeptidyl-peptidase activity	1	0.262381	0.43806	BGIBMGA011789-PA	sw06591
GO:0051082 unfolded protein binding	4	0.072835	0.151932	BGIBMGA013536-PA	sw13016
GO:0051082 unfolded protein binding	4	0.072835	0.151932	BGIBMGA003153-PA	sw03654
GO:0051082 unfolded protein binding	4	0.072835	0.151932	BGIBMGA001241-PA	sw18528
GO:0004818 glutamate-tRNA ligase activity	1	0.204067	0.35413	BGIBMGA003440-PA	sw20893
GO:0008168 methyltransferase activity	1	0.976058	0.772818	BGIBMGA007842-PA	sw18289
GO:0000049 tRNA binding	1	0.262381	0.43806	BGIBMGA011019-PA	sw13821
GO:0003824 catalytic activity	26	1.0	0.772818	BGIBMGA011712-PA	sw02488
GO:0003824 catalytic activity	26	1.0	0.772818	BGIBMGA009911-PA	sw11176
GO:0003824 catalytic activity	26	1.0	0.772818	BGIBMGA007824-PA	sw05006
GO:0003824 catalytic activity	26	1.0	0.772818	BGIBMGA005656-PA	sw19440
GO:0003824 catalytic activity	26	1.0	0.772818	BGIBMGA006734-PA	sw14785
GO:0003824 catalytic activity	26	1.0	0.772818	BGIBMGA005068-PA	sw19052
GO:0003824 catalytic activity	26	1.0	0.772818	BGIBMGA003972-PA	sw13857
GO:0003824 catalytic activity	26	1.0	0.772818	BGIBMGA002755-PA	sw14472
GO:0003824 catalytic activity	26	1.0	0.772818	BGIBMGA001865-PA	sw12918
GO:0003824 catalytic activity	26	1.0	0.772818	BGIBMGA000819-PA	sw03570
GO:0003824 catalytic activity	26	1.0	0.772818	BGIBMGA000062-PA	sw21077
GO:0003824 catalytic activity	26	1.0	0.772818	BGIBMGA014217-PA	sw18185
GO:0003824 catalytic activity	26	1.0	0.772818	BGIBMGA012116-PA	sw13313
GO:0003824 catalytic activity	26	1.0	0.772818	BGIBMGA009018-PA	sw09782;sw14831
GO:0003824 catalytic activity	26	1.0	0.772818	BGIBMGA008442-PA	sw01281
GO:0003824 catalytic activity	26	1.0	0.772818	BGIBMGA006816-PA	sw11642
GO:0003824 catalytic activity	26	1.0	0.772818	BGIBMGA002650-PA	sw03490
GO:0003824 catalytic activity	26	1.0	0.772818	BGIBMGA000897-PA	sw02117
GO:0003824 catalytic activity	26	1.0	0.772818	BGIBMGA000668-PA	sw08622
GO:0003824 catalytic activity	26	1.0	0.772818	BGIBMGA014218-PA	sw07767
GO:0003824 catalytic activity	26	1.0	0.772818	BGIBMGA004489-PA	sw01324
GO:0003824 catalytic activity	26	1.0	0.772818	BGIBMGA002967-PA	sw11360
GO:0003824 catalytic activity	26	1.0	0.772818	BGIBMGA002078-PA	sw00830
GO:0003824 catalytic activity	26	1.0	0.772818	BGIBMGA000721-PA	sw06188;sw06911
GO:0016986 transcription initiation factor activity	1	0.262381	0.43806	BGIBMGA011737-PA	sw07451
GO:0004365 glyceraldehyde-3-phosphate dehydrogenase (phosphorylating) activity	1	0.316426	0.510054	BGIBMGA007490-PA	sw03207
GO:0008235 metalloexopeptidase activity	3	0.245824	0.415595	BGIBMGA002493-PA	sw21870;sw22849
GO:0008235 metalloexopeptidase activity	3	0.245824	0.415595	BGIBMGA002779-PA	sw06397
GO:0008603 cAMP-dependent protein kinase regulator activity	1	0.316426	0.510054	BGIBMGA004096-PA	sw21070
GO:0017039 dipeptidyl-peptidase III activity	1	0.073255	0.151932	BGIBMGA004688-PA	sw20739
GO:0000062 acyl-CoA binding	3	0.087998	0.176684	BGIBMGA012635-PA	sw13256
GO:0000062 acyl-CoA binding	3	0.087998	0.176684	BGIBMGA002906-PA	sw00813;sw06932
GO:0004392 heme oxygenase (decyclizing) activity	1	0.141146	0.258836	BGIBMGA013998-PA	sw13199
GO:0004857 enzyme inhibitor activity	2	0.975582	0.772818	BGIBMGA013339-PA	sw02108
GO:0004857 enzyme inhibitor activity	2	0.975582	0.772818	BGIBMGA002713-PA	sw11545
GO:0004146 dihydrofolate reductase activity	1	0.073255	0.151932	BGIBMGA013340-PA	sw15536
GO:0004725 protein tyrosine phosphatase activity	1	0.764511	0.772818	BGIBMGA001079-PA	sw21668
GO:0004013 adenosylhomocysteinase activity	1	0.204067	0.35413	BGIBMGA011168-PA	sw13490
GO:0005524 ATP binding	99	0.0	0.0	BGIBMGA013133-PA	sw20364
GO:0005524 ATP binding	99	0.0	0.0	BGIBMGA014177-PA	sw10907
GO:0005524 ATP binding	99	0.0	0.0	BGIBMGA012013-PA	sw14899
GO:0005524 ATP binding	99	0.0	0.0	BGIBMGA001558-PA	sw08794
GO:0005524 ATP binding	99	0.0	0.0	BGIBMGA014059-PA	sw01905;sw15043
GO:0005524 ATP binding	99	0.0	0.0	BGIBMGA000880-PA	sw13944
GO:0005524 ATP binding	99	0.0	0.0	BGIBMGA013116-PA	sw06433
GO:0005524 ATP binding	99	0.0	0.0	BGIBMGA013964-PA	sw14354
GO:0005524 ATP binding	99	0.0	0.0	BGIBMGA012404-PA	sw01155
GO:0005524 ATP binding	99	0.0	0.0	BGIBMGA012555-PA	sw21555
GO:0005524 ATP binding	99	0.0	0.0	BGIBMGA011508-PA	sw04521
GO:0005524 ATP binding	99	0.0	0.0	BGIBMGA011804-PA	sw21778
GO:0005524 ATP binding	99	0.0	0.0	BGIBMGA011490-PA	sw20831
GO:0005524 ATP binding	99	0.0	0.0	BGIBMGA010840-PA	sw11030
GO:0005524 ATP binding	99	0.0	0.0	BGIBMGA009699-PA	sw07725
GO:0005524 ATP binding	99	0.0	0.0	BGIBMGA009910-PA	sw18521
GO:0005524 ATP binding	99	0.0	0.0	BGIBMGA007634-PA	sw11093
GO:0005524 ATP binding	99	0.0	0.0	BGIBMGA006357-PA	sw21053
GO:0005524 ATP binding	99	0.0	0.0	BGIBMGA006809-PA	sw16348
GO:0005524 ATP binding	99	0.0	0.0	BGIBMGA005449-PA	sw14235
GO:0005524 ATP binding	99	0.0	0.0	BGIBMGA004782-PA	sw12124
GO:0005524 ATP binding	99	0.0	0.0	BGIBMGA003901-PA	sw19335
GO:0005524 ATP binding	99	0.0	0.0	BGIBMGA003440-PA	sw20893
GO:0005524 ATP binding	99	0.0	0.0	BGIBMGA003539-PA	sw20574
GO:0005524 ATP binding	99	0.0	0.0	BGIBMGA002241-PA	sw00795
GO:0005524 ATP binding	99	0.0	0.0	BGIBMGA002004-PA	sw08321
GO:0005524 ATP binding	99	0.0	0.0	BGIBMGA001548-PA	sw07692
GO:0005524 ATP binding	99	0.0	0.0	BGIBMGA001853-PA	sw00394
GO:0005524 ATP binding	99	0.0	0.0	BGIBMGA000930-PA	sw09824
GO:0005524 ATP binding	99	0.0	0.0	BGIBMGA000724-PA	sw08035
GO:0005524 ATP binding	99	0.0	0.0	BGIBMGA014443-PA	sw20531
GO:0005524 ATP binding	99	0.0	0.0	BGIBMGA000063-PA	sw07930
GO:0005524 ATP binding	99	0.0	0.0	BGIBMGA014157-PA	sw14791
GO:0005524 ATP binding	99	0.0	0.0	BGIBMGA014236-PA	sw21558
GO:0005524 ATP binding	99	0.0	0.0	BGIBMGA012772-PA	sw01819
GO:0005524 ATP binding	99	0.0	0.0	BGIBMGA013851-PA	sw15821
GO:0005524 ATP binding	99	0.0	0.0	BGIBMGA012549-PA	sw21438
GO:0005524 ATP binding	99	0.0	0.0	BGIBMGA011754-PA	sw18960
GO:0005524 ATP binding	99	0.0	0.0	BGIBMGA012069-PA	sw03170
GO:0005524 ATP binding	99	0.0	0.0	BGIBMGA010666-PA	sw13743
GO:0005524 ATP binding	99	0.0	0.0	BGIBMGA010637-PA	sw11487
GO:0005524 ATP binding	99	0.0	0.0	BGIBMGA008931-PA	sw09307
GO:0005524 ATP binding	99	0.0	0.0	BGIBMGA010129-PA	sw13221
GO:0005524 ATP binding	99	0.0	0.0	BGIBMGA008596-PA	sw12744
GO:0005524 ATP binding	99	0.0	0.0	BGIBMGA007869-PA	sw07101
GO:0005524 ATP binding	99	0.0	0.0	BGIBMGA008442-PA	sw01281
GO:0005524 ATP binding	99	0.0	0.0	BGIBMGA007637-PA	sw03059
GO:0005524 ATP binding	99	0.0	0.0	BGIBMGA007349-PA	sw09779
GO:0005524 ATP binding	99	0.0	0.0	BGIBMGA006964-PA	sw18531
GO:0005524 ATP binding	99	0.0	0.0	BGIBMGA006816-PA	sw11642
GO:0005524 ATP binding	99	0.0	0.0	BGIBMGA006461-PA	sw17421;sw18141
GO:0005524 ATP binding	99	0.0	0.0	BGIBMGA006263-PA	sw17582
GO:0005524 ATP binding	99	0.0	0.0	BGIBMGA006037-PA	sw21278
GO:0005524 ATP binding	99	0.0	0.0	BGIBMGA005640-PA	sw11106
GO:0005524 ATP binding	99	0.0	0.0	BGIBMGA005473-PA	sw12680
GO:0005524 ATP binding	99	0.0	0.0	BGIBMGA005117-PA	sw21020
GO:0005524 ATP binding	99	0.0	0.0	BGIBMGA004612-PA	sw01900
GO:0005524 ATP binding	99	0.0	0.0	BGIBMGA004908-PA	sw05881
GO:0005524 ATP binding	99	0.0	0.0	BGIBMGA004090-PA	sw18844
GO:0005524 ATP binding	99	0.0	0.0	BGIBMGA003985-PA	sw00464
GO:0005524 ATP binding	99	0.0	0.0	BGIBMGA003318-PA	sw18121;sw12063
GO:0005524 ATP binding	99	0.0	0.0	BGIBMGA003259-PA	sw06825
GO:0005524 ATP binding	99	0.0	0.0	BGIBMGA002243-PA	sw08056
GO:0005524 ATP binding	99	0.0	0.0	BGIBMGA001458-PA	sw01414
GO:0005524 ATP binding	99	0.0	0.0	BGIBMGA001206-PA	sw01560
GO:0005524 ATP binding	99	0.0	0.0	BGIBMGA000912-PA	sw05876
GO:0005524 ATP binding	99	0.0	0.0	BGIBMGA012397-PA	sw21026
GO:0005524 ATP binding	99	0.0	0.0	BGIBMGA013073-PA	sw17803
GO:0005524 ATP binding	99	0.0	0.0	BGIBMGA012182-PA	sw05573
GO:0005524 ATP binding	99	0.0	0.0	BGIBMGA011797-PA	sw06843
GO:0005524 ATP binding	99	0.0	0.0	BGIBMGA012032-PA	sw12116
GO:0005524 ATP binding	99	0.0	0.0	BGIBMGA010794-PA	sw06425
GO:0005524 ATP binding	99	0.0	0.0	BGIBMGA011535-PA	sw00073
GO:0005524 ATP binding	99	0.0	0.0	BGIBMGA010505-PA	sw20085
GO:0005524 ATP binding	99	0.0	0.0	BGIBMGA010088-PA	sw02206
GO:0005524 ATP binding	99	0.0	0.0	BGIBMGA009885-PA	sw03126
GO:0005524 ATP binding	99	0.0	0.0	BGIBMGA009495-PA	sw18921
GO:0005524 ATP binding	99	0.0	0.0	BGIBMGA008295-PA	sw22916
GO:0005524 ATP binding	99	0.0	0.0	BGIBMGA008085-PA	sw14124
GO:0005524 ATP binding	99	0.0	0.0	BGIBMGA007730-PA	sw01492
GO:0005524 ATP binding	99	0.0	0.0	BGIBMGA007738-PA	sw20863
GO:0005524 ATP binding	99	0.0	0.0	BGIBMGA006834-PA	sw08015
GO:0005524 ATP binding	99	0.0	0.0	BGIBMGA007594-PA	sw22904
GO:0005524 ATP binding	99	0.0	0.0	BGIBMGA006777-PA	sw20564
GO:0005524 ATP binding	99	0.0	0.0	BGIBMGA006243-PA	sw12768
GO:0005524 ATP binding	99	0.0	0.0	BGIBMGA004905-PA	sw15913
GO:0005524 ATP binding	99	0.0	0.0	BGIBMGA004879-PA	sw15686
GO:0005524 ATP binding	99	0.0	0.0	BGIBMGA004822-PA	sw12663
GO:0005524 ATP binding	99	0.0	0.0	BGIBMGA003734-PA	sw12903
GO:0005524 ATP binding	99	0.0	0.0	BGIBMGA003977-PA	sw09074
GO:0005524 ATP binding	99	0.0	0.0	BGIBMGA003186-PA	sw22934
GO:0005524 ATP binding	99	0.0	0.0	BGIBMGA002594-PA	sw09791
GO:0005524 ATP binding	99	0.0	0.0	BGIBMGA002895-PA	sw05337
GO:0005524 ATP binding	99	0.0	0.0	BGIBMGA001223-PA	sw11664
GO:0005524 ATP binding	99	0.0	0.0	BGIBMGA001241-PA	sw18528
GO:0005524 ATP binding	99	0.0	0.0	BGIBMGA000408-PA	sw03660
GO:0004812 aminoacyl-tRNA ligase activity	7	0.024668	0.062216	BGIBMGA013133-PA	sw20364
GO:0004812 aminoacyl-tRNA ligase activity	7	0.024668	0.062216	BGIBMGA001558-PA	sw08794
GO:0004812 aminoacyl-tRNA ligase activity	7	0.024668	0.062216	BGIBMGA014443-PA	sw20531
GO:0004812 aminoacyl-tRNA ligase activity	7	0.024668	0.062216	BGIBMGA007637-PA	sw03059
GO:0004812 aminoacyl-tRNA ligase activity	7	0.024668	0.062216	BGIBMGA005117-PA	sw21020
GO:0004812 aminoacyl-tRNA ligase activity	7	0.024668	0.062216	BGIBMGA003259-PA	sw06825
GO:0004812 aminoacyl-tRNA ligase activity	7	0.024668	0.062216	BGIBMGA003977-PA	sw09074
GO:0046933 hydrogen-transporting ATP synthase activity, rotational mechanism	20	0.0	0.0	BGIBMGA013511-PA	sw05108
GO:0046933 hydrogen-transporting ATP synthase activity, rotational mechanism	20	0.0	0.0	BGIBMGA012555-PA	sw21555
GO:0046933 hydrogen-transporting ATP synthase activity, rotational mechanism	20	0.0	0.0	BGIBMGA010588-PA	sw01535
GO:0046933 hydrogen-transporting ATP synthase activity, rotational mechanism	20	0.0	0.0	BGIBMGA010246-PA	sw14793
GO:0046933 hydrogen-transporting ATP synthase activity, rotational mechanism	20	0.0	0.0	BGIBMGA008542-PA	sw08178
GO:0046933 hydrogen-transporting ATP synthase activity, rotational mechanism	20	0.0	0.0	BGIBMGA003901-PA	sw19335
GO:0046933 hydrogen-transporting ATP synthase activity, rotational mechanism	20	0.0	0.0	BGIBMGA002311-PA	sw11787
GO:0046933 hydrogen-transporting ATP synthase activity, rotational mechanism	20	0.0	0.0	BGIBMGA002241-PA	sw00795
GO:0046933 hydrogen-transporting ATP synthase activity, rotational mechanism	20	0.0	0.0	BGIBMGA001853-PA	sw00394
GO:0046933 hydrogen-transporting ATP synthase activity, rotational mechanism	20	0.0	0.0	BGIBMGA013965-PA	sw13289
GO:0046933 hydrogen-transporting ATP synthase activity, rotational mechanism	20	0.0	0.0	BGIBMGA012549-PA	sw21438
GO:0046933 hydrogen-transporting ATP synthase activity, rotational mechanism	20	0.0	0.0	BGIBMGA012153-PA	sw15520
GO:0046933 hydrogen-transporting ATP synthase activity, rotational mechanism	20	0.0	0.0	BGIBMGA008670-PA	sw20262
GO:0046933 hydrogen-transporting ATP synthase activity, rotational mechanism	20	0.0	0.0	BGIBMGA001302-PA	sw07674
GO:0046933 hydrogen-transporting ATP synthase activity, rotational mechanism	20	0.0	0.0	BGIBMGA000804-PA	sw06216
GO:0046933 hydrogen-transporting ATP synthase activity, rotational mechanism	20	0.0	0.0	BGIBMGA011936-PA	sw00488
GO:0046933 hydrogen-transporting ATP synthase activity, rotational mechanism	20	0.0	0.0	BGIBMGA011504-PA	sw06908
GO:0046933 hydrogen-transporting ATP synthase activity, rotational mechanism	20	0.0	0.0	BGIBMGA008295-PA	sw22916
GO:0046933 hydrogen-transporting ATP synthase activity, rotational mechanism	20	0.0	0.0	BGIBMGA003889-PA	sw05307
GO:0046933 hydrogen-transporting ATP synthase activity, rotational mechanism	20	0.0	0.0	BGIBMGA003196-PA	sw09888
GO:0008026 ATP-dependent helicase activity	18	1.8E-5	6.4E-5	BGIBMGA012013-PA	sw14899
GO:0008026 ATP-dependent helicase activity	18	1.8E-5	6.4E-5	BGIBMGA012404-PA	sw01155
GO:0008026 ATP-dependent helicase activity	18	1.8E-5	6.4E-5	BGIBMGA011804-PA	sw21778
GO:0008026 ATP-dependent helicase activity	18	1.8E-5	6.4E-5	BGIBMGA010840-PA	sw11030
GO:0008026 ATP-dependent helicase activity	18	1.8E-5	6.4E-5	BGIBMGA009910-PA	sw18521
GO:0008026 ATP-dependent helicase activity	18	1.8E-5	6.4E-5	BGIBMGA006357-PA	sw21053
GO:0008026 ATP-dependent helicase activity	18	1.8E-5	6.4E-5	BGIBMGA003539-PA	sw20574
GO:0008026 ATP-dependent helicase activity	18	1.8E-5	6.4E-5	BGIBMGA014157-PA	sw14791
GO:0008026 ATP-dependent helicase activity	18	1.8E-5	6.4E-5	BGIBMGA012772-PA	sw01819
GO:0008026 ATP-dependent helicase activity	18	1.8E-5	6.4E-5	BGIBMGA011754-PA	sw18960
GO:0008026 ATP-dependent helicase activity	18	1.8E-5	6.4E-5	BGIBMGA009885-PA	sw03126
GO:0008026 ATP-dependent helicase activity	18	1.8E-5	6.4E-5	BGIBMGA010637-PA	sw11487
GO:0008026 ATP-dependent helicase activity	18	1.8E-5	6.4E-5	BGIBMGA008085-PA	sw14124
GO:0008026 ATP-dependent helicase activity	18	1.8E-5	6.4E-5	BGIBMGA007594-PA	sw22904
GO:0008026 ATP-dependent helicase activity	18	1.8E-5	6.4E-5	BGIBMGA004822-PA	sw12663
GO:0008026 ATP-dependent helicase activity	18	1.8E-5	6.4E-5	BGIBMGA003186-PA	sw22934
GO:0008026 ATP-dependent helicase activity	18	1.8E-5	6.4E-5	BGIBMGA002895-PA	sw05337
GO:0008026 ATP-dependent helicase activity	18	1.8E-5	6.4E-5	BGIBMGA001223-PA	sw11664
GO:0003997 acyl-CoA oxidase activity	1	0.412932	0.640491	BGIBMGA002576-PA	sw19958
GO:0016531 copper chaperone activity	1	0.073255	0.151932	BGIBMGA007343-PA	sw10827
GO:0003746 translation elongation factor activity	3	0.092135	0.180178	BGIBMGA008921-PA	sw06939
GO:0003746 translation elongation factor activity	3	0.092135	0.180178	BGIBMGA008302-PA	sw11933
GO:0003746 translation elongation factor activity	3	0.092135	0.180178	BGIBMGA002348-PA	sw04644
GO:0004655 porphobilinogen synthase activity	1	0.073255	0.151932	BGIBMGA007949-PA	sw17724
GO:0003954 NADH dehydrogenase activity	1	0.90559	0.772818	BGIBMGA009987-PA	sw16441
GO:0004177 aminopeptidase activity	1	0.598748	0.772818	BGIBMGA009138-PA	sw16424
GO:0004197 cysteine-type endopeptidase activity	4	0.370507	0.579941	BGIBMGA013218-PA	sw21634
GO:0004197 cysteine-type endopeptidase activity	4	0.370507	0.579941	BGIBMGA007061-PA	sw12347
GO:0004197 cysteine-type endopeptidase activity	4	0.370507	0.579941	BGIBMGA002760-PA	sw16401
GO:0004197 cysteine-type endopeptidase activity	4	0.370507	0.579941	BGIBMGA002759-PA	sw16400
GO:0004047 aminomethyltransferase activity	1	0.262381	0.43806	BGIBMGA002020-PA	sw12615
GO:0042302 structural constituent of cuticle	7	0.962287	0.772818	BGIBMGA010899-PA	BGIBMGA010899;sw05617
GO:0042302 structural constituent of cuticle	7	0.962287	0.772818	BGIBMGA010141-PA	sw03003
GO:0042302 structural constituent of cuticle	7	0.962287	0.772818	BGIBMGA000334-PA	sw15663
GO:0042302 structural constituent of cuticle	7	0.962287	0.772818	BGIBMGA000328-PA	sw01201
GO:0042302 structural constituent of cuticle	7	0.962287	0.772818	BGIBMGA000278-PA	BGIBMGA000278
GO:0042302 structural constituent of cuticle	7	0.962287	0.772818	BGIBMGA000429-PA	BGIBMGA000429
GO:0042302 structural constituent of cuticle	7	0.962287	0.772818	BGIBMGA000277-PA	BGIBMGA000278
GO:0004375 glycine dehydrogenase (decarboxylating) activity	1	0.073255	0.151932	BGIBMGA000391-PA	sw19567
GO:0051087 chaperone binding	1	0.141146	0.258836	BGIBMGA009618-PA	sw01577
GO:0030170 pyridoxal phosphate binding	2	0.356981	0.568587	BGIBMGA011601-PA	sw03772
GO:0030170 pyridoxal phosphate binding	2	0.356981	0.568587	BGIBMGA006823-PA	sw03110
GO:0005506 iron ion binding	6	0.999152	0.772818	BGIBMGA003924-PA	sw00924
GO:0005506 iron ion binding	6	0.999152	0.772818	BGIBMGA002674-PA	sw09735
GO:0005506 iron ion binding	6	0.999152	0.772818	BGIBMGA010129-PA	sw13221
GO:0005506 iron ion binding	6	0.999152	0.772818	BGIBMGA009012-PA	sw15825
GO:0005506 iron ion binding	6	0.999152	0.772818	BGIBMGA006013-PA	sw08571
GO:0005506 iron ion binding	6	0.999152	0.772818	BGIBMGA000868-PA	sw16279
GO:0005198 structural molecule activity	2	1.0	0.772818	BGIBMGA003652-PA	sw17746;sw02003
GO:0008565 protein transporter activity	4	0.15928	0.287245	BGIBMGA001123-PA	sw09870
GO:0008565 protein transporter activity	4	0.15928	0.287245	BGIBMGA012437-PA	sw02477
GO:0008565 protein transporter activity	4	0.15928	0.287245	BGIBMGA003758-PA	sw08294
GO:0008565 protein transporter activity	4	0.15928	0.287245	BGIBMGA013243-PA	sw03300
GO:0016743 carboxyl- and carbamoyltransferase activity	1	0.073255	0.151932	BGIBMGA006816-PA	sw11642
GO:0004437 inositol or phosphatidylinositol phosphatase activity	2	0.163278	0.293082	BGIBMGA012458-PA	sw15818
GO:0004437 inositol or phosphatidylinositol phosphatase activity	2	0.163278	0.293082	BGIBMGA005537-PA	sw12302
GO:0016597 amino acid binding	1	0.262381	0.43806	BGIBMGA006816-PA	sw11642
GO:0004872 receptor activity	2	1.0	0.772818	BGIBMGA006497-PA	sw07487
GO:0004872 receptor activity	2	1.0	0.772818	BGIBMGA008238-PA	sw18777
GO:0005234 glutamate-gated ion channel activity	1	0.797778	0.772818	BGIBMGA011260-PA	sw19840
GO:0008324 cation transporter activity	1	1.0	0.772818	BGIBMGA004889-PA	sw00286
GO:0005498 sterol carrier activity	1	0.366513	0.578684	BGIBMGA001929-PA	sw18145
GO:0005249 voltage-gated potassium channel activity	1	0.567013	0.772818	BGIBMGA002294-PA	sw21160
GO:0004867 serine-type endopeptidase inhibitor activity	3	0.807437	0.772818	BGIBMGA007729-PA	sw12611
GO:0004867 serine-type endopeptidase inhibitor activity	3	0.807437	0.772818	BGIBMGA007720-PA	sw17678
GO:0004867 serine-type endopeptidase inhibitor activity	3	0.807437	0.772818	BGIBMGA013852-PA	sw15534
GO:0030976 thiamin pyrophosphate binding	2	0.141146	0.258836	BGIBMGA009018-PA	sw09782;sw14831
GO:0050662 coenzyme binding	3	0.996417	0.772818	BGIBMGA001865-PA	sw12918
GO:0050662 coenzyme binding	3	0.996417	0.772818	BGIBMGA000819-PA	sw03570
GO:0050662 coenzyme binding	3	0.996417	0.772818	BGIBMGA000897-PA	sw02117
GO:0003995 acyl-CoA dehydrogenase activity	4	0.123742	0.233828	BGIBMGA002576-PA	sw19958
GO:0003995 acyl-CoA dehydrogenase activity	4	0.123742	0.233828	BGIBMGA000715-PA	sw03693;sw16215
GO:0003995 acyl-CoA dehydrogenase activity	4	0.123742	0.233828	BGIBMGA011308-PA	sw16601
GO:0003887 DNA-directed DNA polymerase activity	1	0.567013	0.772818	BGIBMGA013987-PA	sw09136
GO:0005215 transporter activity	6	1.0	0.772818	BGIBMGA003950-PA	sw14090
GO:0005215 transporter activity	6	1.0	0.772818	BGIBMGA000496-PA	sw13479
GO:0005215 transporter activity	6	1.0	0.772818	BGIBMGA003740-PA	sw03086
GO:0005215 transporter activity	6	1.0	0.772818	BGIBMGA002621-PA	sw08300
GO:0005215 transporter activity	6	1.0	0.772818	BGIBMGA012790-PA	sw14335
GO:0005215 transporter activity	6	1.0	0.772818	BGIBMGA002635-PA	sw00332
GO:0016652 oxidoreductase activity, acting on NADH or NADPH, NAD or NADP as acceptor	2	0.111794	0.215208	BGIBMGA010687-PA	sw01836
GO:0016652 oxidoreductase activity, acting on NADH or NADPH, NAD or NADP as acceptor	2	0.111794	0.215208	BGIBMGA007586-PA	sw06699
GO:0016616 oxidoreductase activity, acting on the CH-OH group of donors, NAD or NADP as acceptor	2	0.918934	0.772818	BGIBMGA012309-PA	sw10802;sw02266
GO:0004185 serine carboxypeptidase activity	1	0.455951	0.69292	BGIBMGA013085-PA	sw14878
GO:0019904 protein domain specific binding	3	0.046205	0.109121	BGIBMGA002644-PA	sw21945;sw21948
GO:0019904 protein domain specific binding	3	0.046205	0.109121	BGIBMGA013201-PA	sw01882
GO:0004930 G-protein coupled receptor activity	1	0.999998	0.772818	BGIBMGA002851-PA	sw04209
GO:0004784 superoxide dismutase activity	1	0.598748	0.772818	BGIBMGA007453-PA	sw21871
GO:0005328 neurotransmitter:sodium symporter activity	1	0.826348	0.772818	BGIBMGA006164-PA	sw03144
GO:0004179 membrane alanyl aminopeptidase activity	4	0.329541	0.527061	BGIBMGA004112-PA	sw08947
GO:0004179 membrane alanyl aminopeptidase activity	4	0.329541	0.527061	BGIBMGA008015-PA	sw09272;sw14715;sw09273
GO:0004356 glutamate-ammonia ligase activity	1	0.316426	0.510054	BGIBMGA000680-PA	sw03153
GO:0004298 threonine endopeptidase activity	9	7.0E-5	2.4E-4	BGIBMGA001395-PA	sw08668
GO:0004298 threonine endopeptidase activity	9	7.0E-5	2.4E-4	BGIBMGA009562-PA	sw08993;sw08994
GO:0004298 threonine endopeptidase activity	9	7.0E-5	2.4E-4	BGIBMGA004657-PA	sw09073
GO:0004298 threonine endopeptidase activity	9	7.0E-5	2.4E-4	BGIBMGA003335-PA	sw15132
GO:0004298 threonine endopeptidase activity	9	7.0E-5	2.4E-4	BGIBMGA003009-PA	sw06465
GO:0004298 threonine endopeptidase activity	9	7.0E-5	2.4E-4	BGIBMGA001915-PA	sw17448
GO:0004298 threonine endopeptidase activity	9	7.0E-5	2.4E-4	BGIBMGA000201-PA	sw15061
GO:0004298 threonine endopeptidase activity	9	7.0E-5	2.4E-4	BGIBMGA004376-PA	sw06058
GO:0004842 ubiquitin-protein ligase activity	9	0.004051	0.012028	BGIBMGA010222-PA	sw10087
GO:0004842 ubiquitin-protein ligase activity	9	0.004051	0.012028	BGIBMGA005425-PA	sw03474
GO:0004842 ubiquitin-protein ligase activity	9	0.004051	0.012028	BGIBMGA004052-PA	sw07734
GO:0004842 ubiquitin-protein ligase activity	9	0.004051	0.012028	BGIBMGA011803-PA	sw03355
GO:0004842 ubiquitin-protein ligase activity	9	0.004051	0.012028	BGIBMGA000627-PA	sw10526
GO:0004842 ubiquitin-protein ligase activity	9	0.004051	0.012028	BGIBMGA007862-PA	sw19384
GO:0004842 ubiquitin-protein ligase activity	9	0.004051	0.012028	BGIBMGA003648-PA	sw18198
GO:0004842 ubiquitin-protein ligase activity	9	0.004051	0.012028	BGIBMGA002918-PA	sw22884
GO:0004842 ubiquitin-protein ligase activity	9	0.004051	0.012028	BGIBMGA001411-PA	sw09547
GO:0016301 kinase activity	1	1.0	0.772818	BGIBMGA005812-PA	sw01402
GO:0004713 protein-tyrosine kinase activity	2	0.940441	0.772818	BGIBMGA001548-PA	sw07692
GO:0004970 ionotropic glutamate receptor activity	1	0.797778	0.772818	BGIBMGA011260-PA	sw19840
GO:0004713 protein-tyrosine kinase activity	2	0.940441	0.772818	BGIBMGA011535-PA	sw00073
GO:0005319 lipid transporter activity	1	0.455951	0.69292	BGIBMGA005329-PA	sw17036
GO:0004634 phosphopyruvate hydratase activity	3	0.262381	0.43806	BGIBMGA005493-PA	sw19274;sw02767;sw19290
GO:0016491 oxidoreductase activity	20	1.0	0.772818	BGIBMGA000292-PA	BGIBMGA000292
GO:0016491 oxidoreductase activity	20	1.0	0.772818	BGIBMGA012888-PA	sw00305
GO:0016491 oxidoreductase activity	20	1.0	0.772818	BGIBMGA010423-PA	sw06088
GO:0016491 oxidoreductase activity	20	1.0	0.772818	BGIBMGA008095-PA	sw22975
GO:0016491 oxidoreductase activity	20	1.0	0.772818	BGIBMGA007409-PA	sw06535
GO:0016491 oxidoreductase activity	20	1.0	0.772818	BGIBMGA002674-PA	sw09735
GO:0016491 oxidoreductase activity	20	1.0	0.772818	BGIBMGA003066-PA	sw15302
GO:0016491 oxidoreductase activity	20	1.0	0.772818	BGIBMGA002020-PA	sw12615
GO:0016491 oxidoreductase activity	20	1.0	0.772818	BGIBMGA001966-PA	sw18664
GO:0016491 oxidoreductase activity	20	1.0	0.772818	BGIBMGA001367-PA	sw10579
GO:0016491 oxidoreductase activity	20	1.0	0.772818	BGIBMGA012862-PA	sw02429
GO:0016491 oxidoreductase activity	20	1.0	0.772818	BGIBMGA012268-PA	sw20846
GO:0016491 oxidoreductase activity	20	1.0	0.772818	BGIBMGA008096-PA	sw04364
GO:0016491 oxidoreductase activity	20	1.0	0.772818	BGIBMGA005943-PA	sw14956
GO:0016491 oxidoreductase activity	20	1.0	0.772818	BGIBMGA006507-PA	sw12457
GO:0016491 oxidoreductase activity	20	1.0	0.772818	BGIBMGA002886-PA	sw08356
GO:0016491 oxidoreductase activity	20	1.0	0.772818	BGIBMGA012152-PA	sw17644
GO:0016491 oxidoreductase activity	20	1.0	0.772818	BGIBMGA007601-PA	sw12606
GO:0016491 oxidoreductase activity	20	1.0	0.772818	BGIBMGA002967-PA	sw11360
GO:0016491 oxidoreductase activity	20	1.0	0.772818	BGIBMGA001929-PA	sw18145
GO:0005515 protein binding	21	0.999805	0.772818	BGIBMGA013742-PA	sw08386
GO:0005515 protein binding	21	0.999805	0.772818	BGIBMGA011508-PA	sw04521
GO:0005515 protein binding	21	0.999805	0.772818	BGIBMGA013116-PA	sw06433
GO:0005515 protein binding	21	0.999805	0.772818	BGIBMGA009699-PA	sw07725
GO:0005515 protein binding	21	0.999805	0.772818	BGIBMGA001334-PA	sw12064
GO:0005515 protein binding	21	0.999805	0.772818	BGIBMGA002917-PA	sw09749
GO:0005515 protein binding	21	0.999805	0.772818	BGIBMGA000063-PA	sw07930
GO:0005515 protein binding	21	0.999805	0.772818	BGIBMGA010666-PA	sw13743
GO:0005515 protein binding	21	0.999805	0.772818	BGIBMGA012107-PA	sw01936
GO:0005515 protein binding	21	0.999805	0.772818	BGIBMGA006263-PA	sw17582
GO:0005515 protein binding	21	0.999805	0.772818	BGIBMGA007349-PA	sw09779
GO:0005515 protein binding	21	0.999805	0.772818	BGIBMGA002343-PA	sw06318
GO:0005515 protein binding	21	0.999805	0.772818	BGIBMGA005064-PA	sw22882
GO:0005515 protein binding	21	0.999805	0.772818	BGIBMGA001206-PA	sw01560
GO:0005515 protein binding	21	0.999805	0.772818	BGIBMGA013945-PA	sw22633;sw17388
GO:0005515 protein binding	21	0.999805	0.772818	BGIBMGA012436-PA	sw16370
GO:0005515 protein binding	21	0.999805	0.772818	BGIBMGA012182-PA	sw05573
GO:0005515 protein binding	21	0.999805	0.772818	BGIBMGA009821-PA	sw22633
GO:0005515 protein binding	21	0.999805	0.772818	BGIBMGA009020-PA	sw02014
GO:0005515 protein binding	21	0.999805	0.772818	BGIBMGA001921-PA	sw15259
GO:0005515 protein binding	21	0.999805	0.772818	BGIBMGA001935-PA	sw20517
GO:0004221 ubiquitin thiolesterase activity	4	0.118619	0.225529	BGIBMGA002760-PA	sw16401
GO:0004221 ubiquitin thiolesterase activity	4	0.118619	0.225529	BGIBMGA013218-PA	sw21634
GO:0004221 ubiquitin thiolesterase activity	4	0.118619	0.225529	BGIBMGA002759-PA	sw16400
GO:0004221 ubiquitin thiolesterase activity	4	0.118619	0.225529	BGIBMGA002640-PA	sw12476
GO:0003723 RNA binding	19	0.03691	0.090212	BGIBMGA006044-PA	sw12251
GO:0003723 RNA binding	19	0.03691	0.090212	BGIBMGA007962-PA	sw15742
GO:0003723 RNA binding	19	0.03691	0.090212	BGIBMGA004993-PA	sw15643;sw09859
GO:0003723 RNA binding	19	0.03691	0.090212	BGIBMGA004302-PA	sw00917
GO:0003723 RNA binding	19	0.03691	0.090212	BGIBMGA004873-PA	sw02311
GO:0003723 RNA binding	19	0.03691	0.090212	BGIBMGA003125-PA	sw04331
GO:0003723 RNA binding	19	0.03691	0.090212	BGIBMGA000528-PA	sw18783
GO:0003723 RNA binding	19	0.03691	0.090212	BGIBMGA009360-PA	sw03532
GO:0003723 RNA binding	19	0.03691	0.090212	BGIBMGA014402-PA	sw01154
GO:0003723 RNA binding	19	0.03691	0.090212	BGIBMGA006840-PA	sw10552
GO:0003723 RNA binding	19	0.03691	0.090212	BGIBMGA003833-PA	sw12471
GO:0003723 RNA binding	19	0.03691	0.090212	BGIBMGA010867-PA	sw12127
GO:0003723 RNA binding	19	0.03691	0.090212	BGIBMGA003197-PA	sw03607
GO:0003723 RNA binding	19	0.03691	0.090212	BGIBMGA008085-PA	sw14124
GO:0003723 RNA binding	19	0.03691	0.090212	BGIBMGA002895-PA	sw05337
GO:0003723 RNA binding	19	0.03691	0.090212	BGIBMGA001186-PA	sw17087
GO:0003723 RNA binding	19	0.03691	0.090212	BGIBMGA000757-PA	sw13331
GO:0003723 RNA binding	19	0.03691	0.090212	BGIBMGA000244-PA	sw05410
GO:0004638 phosphoribosylaminoimidazole carboxylase activity	2	0.204067	0.35413	BGIBMGA007935-PA	sw10102;sw17399
GO:0008061 chitin binding	3	0.889922	0.772818	BGIBMGA007678-PA	sw16623;sw20346
GO:0008061 chitin binding	3	0.889922	0.772818	BGIBMGA006213-PA	sw06613
GO:0046873 metal ion transporter activity	1	0.99586	0.772818	BGIBMGA002971-PA	sw20508
GO:0016874 ligase activity	2	0.999775	0.772818	BGIBMGA008442-PA	sw01281
GO:0016874 ligase activity	2	0.999775	0.772818	BGIBMGA006816-PA	sw11642
GO:0003725 double-stranded RNA binding	1	0.53277	0.772818	BGIBMGA010840-PA	sw11030
GO:0005344 oxygen transporter activity	4	0.054105	0.126423	BGIBMGA009028-PA	sw03545
GO:0005344 oxygen transporter activity	4	0.054105	0.126423	BGIBMGA008862-PA	sw12657
GO:0005344 oxygen transporter activity	4	0.054105	0.126423	BGIBMGA009027-PA	sw06703
GO:0005344 oxygen transporter activity	4	0.054105	0.126423	BGIBMGA013115-PA	sw05534
GO:0042803 protein homodimerization activity	1	0.204067	0.35413	BGIBMGA009618-PA	sw01577
GO:0008067 metabotropic glutamate, GABA-B-like receptor activity	1	0.567013	0.772818	BGIBMGA007837-PA	sw11707
GO:0004730 pseudouridylate synthase activity	1	0.262381	0.43806	BGIBMGA003833-PA	sw12471
GO:0005179 hormone activity	5	0.706229	0.772818	BGIBMGA011968-PA	sw04546
GO:0005179 hormone activity	5	0.706229	0.772818	BGIBMGA011926-PA	sw00174
GO:0005179 hormone activity	5	0.706229	0.772818	BGIBMGA012294-PA	sw12618
GO:0005179 hormone activity	5	0.706229	0.772818	BGIBMGA012476-PA	sw05222
GO:0005179 hormone activity	5	0.706229	0.772818	BGIBMGA011972-PA	sw05074
GO:0016758 transferase activity, transferring hexosyl groups	1	0.997752	0.772818	BGIBMGA003817-PA	sw21536
GO:0004497 monooxygenase activity	2	0.999922	0.772818	BGIBMGA005287-PA	sw10466
GO:0004497 monooxygenase activity	2	0.999922	0.772818	BGIBMGA000868-PA	sw16279
GO:0016769 transferase activity, transferring nitrogenous groups	2	0.461759	0.696593	BGIBMGA003116-PA	sw10674
GO:0016769 transferase activity, transferring nitrogenous groups	2	0.461759	0.696593	BGIBMGA007921-PA	sw22405
GO:0015035 protein disulfide oxidoreductase activity	3	0.087998	0.176684	BGIBMGA008525-PA	sw03106
GO:0015035 protein disulfide oxidoreductase activity	3	0.087998	0.176684	BGIBMGA006401-PA	sw02599;sw16228
GO:0016787 hydrolase activity	10	1.0	0.772818	BGIBMGA012948-PA	sw21035
GO:0016787 hydrolase activity	10	1.0	0.772818	BGIBMGA013230-PA	sw19013
GO:0016787 hydrolase activity	10	1.0	0.772818	BGIBMGA006850-PA	sw01364
GO:0016787 hydrolase activity	10	1.0	0.772818	BGIBMGA006816-PA	sw11642
GO:0016787 hydrolase activity	10	1.0	0.772818	BGIBMGA001084-PA	sw09828
GO:0016787 hydrolase activity	10	1.0	0.772818	BGIBMGA008501-PA	sw04207
GO:0016787 hydrolase activity	10	1.0	0.772818	BGIBMGA008293-PA	sw04958
GO:0016787 hydrolase activity	10	1.0	0.772818	BGIBMGA007728-PA	sw01994
GO:0016787 hydrolase activity	10	1.0	0.772818	BGIBMGA007690-PA	sw06320
GO:0016787 hydrolase activity	10	1.0	0.772818	BGIBMGA006159-PA	sw19539
GO:0042626 ATPase activity, coupled to transmembrane movement of substances	3	0.953626	0.772818	BGIBMGA000724-PA	sw08035
GO:0042626 ATPase activity, coupled to transmembrane movement of substances	3	0.953626	0.772818	BGIBMGA005473-PA	sw12680
GO:0042626 ATPase activity, coupled to transmembrane movement of substances	3	0.953626	0.772818	BGIBMGA007738-PA	sw20863
GO:0019201 nucleotide kinase activity	1	0.366513	0.578684	BGIBMGA002594-PA	sw09791
GO:0003774 motor activity	1	0.99695	0.772818	BGIBMGA014236-PA	sw21558
GO:0009055 electron carrier activity	9	0.641304	0.772818	BGIBMGA010684-PA	sw08851
GO:0009055 electron carrier activity	9	0.641304	0.772818	BGIBMGA003924-PA	sw00924
GO:0009055 electron carrier activity	9	0.641304	0.772818	BGIBMGA010129-PA	sw13221
GO:0009055 electron carrier activity	9	0.641304	0.772818	BGIBMGA009012-PA	sw15825
GO:0009055 electron carrier activity	9	0.641304	0.772818	BGIBMGA008525-PA	sw03106
GO:0009055 electron carrier activity	9	0.641304	0.772818	BGIBMGA004824-PA	sw01078
GO:0009055 electron carrier activity	9	0.641304	0.772818	BGIBMGA011131-PA	sw13762
GO:0016853 isomerase activity	2	0.860224	0.772818	BGIBMGA010016-PA	sw03458
GO:0009055 electron carrier activity	9	0.641304	0.772818	BGIBMGA006401-PA	sw02599;sw16228
GO:0016853 isomerase activity	2	0.860224	0.772818	BGIBMGA007543-PA	sw05278

## Sheet: Biological Process
Go Term	Total	Pvalue	Qvalue	Protein	InputSymbol
GO:0006605 protein targeting	7	0.062566	0.138626	BGIBMGA012571-PA	sw13384
GO:0006605 protein targeting	7	0.062566	0.138626	BGIBMGA004993-PA	sw15643;sw09859
GO:0006605 protein targeting	7	0.062566	0.138626	BGIBMGA013717-PA	sw06122
GO:0006605 protein targeting	7	0.062566	0.138626	BGIBMGA013713-PA	sw07544
GO:0006605 protein targeting	7	0.062566	0.138626	BGIBMGA001186-PA	sw17087
GO:0006605 protein targeting	7	0.062566	0.138626	BGIBMGA000107-PA	sw00185
GO:0007030 Golgi organization and biogenesis	1	0.073255	0.151932	BGIBMGA005076-PA	sw08334
GO:0007156 homophilic cell adhesion	1	0.890051	0.772818	BGIBMGA002952-PA	sw14978
GO:0006820 anion transport	2	0.510289	0.757933	BGIBMGA008955-PA	sw05702
GO:0006820 anion transport	2	0.510289	0.757933	BGIBMGA013348-PA	sw20874
GO:0007218 neuropeptide signaling pathway	1	0.990415	0.772818	BGIBMGA005220-PA	sw20789
GO:0006468 protein amino acid phosphorylation	14	0.8926	0.772818	BGIBMGA007634-PA	sw11093
GO:0006468 protein amino acid phosphorylation	14	0.8926	0.772818	BGIBMGA000063-PA	sw07930
GO:0006468 protein amino acid phosphorylation	14	0.8926	0.772818	BGIBMGA001548-PA	sw07692
GO:0006468 protein amino acid phosphorylation	14	0.8926	0.772818	BGIBMGA006461-PA	sw17421;sw18141
GO:0006468 protein amino acid phosphorylation	14	0.8926	0.772818	BGIBMGA006037-PA	sw21278
GO:0006468 protein amino acid phosphorylation	14	0.8926	0.772818	BGIBMGA001458-PA	sw01414
GO:0006468 protein amino acid phosphorylation	14	0.8926	0.772818	BGIBMGA011535-PA	sw00073
GO:0006468 protein amino acid phosphorylation	14	0.8926	0.772818	BGIBMGA010505-PA	sw20085
GO:0006468 protein amino acid phosphorylation	14	0.8926	0.772818	BGIBMGA007730-PA	sw01492
GO:0006468 protein amino acid phosphorylation	14	0.8926	0.772818	BGIBMGA006834-PA	sw08015
GO:0006468 protein amino acid phosphorylation	14	0.8926	0.772818	BGIBMGA006777-PA	sw20564
GO:0006468 protein amino acid phosphorylation	14	0.8926	0.772818	BGIBMGA000408-PA	sw03660
GO:0006468 protein amino acid phosphorylation	14	0.8926	0.772818	BGIBMGA003734-PA	sw12903
GO:0007160 cell-matrix adhesion	1	0.366513	0.578684	BGIBMGA006878-PA	sw18890
GO:0007010 cytoskeleton organization and biogenesis	2	0.436455	0.670899	BGIBMGA002981-PA	sw12681
GO:0007010 cytoskeleton organization and biogenesis	2	0.436455	0.670899	BGIBMGA011334-PA	sw21674
GO:0000398 nuclear mRNA splicing, via spliceosome	2	0.262381	0.43806	BGIBMGA009816-PA	sw05724;sw18288
GO:0006825 copper ion transport	1	0.366513	0.578684	BGIBMGA007343-PA	sw10827
GO:0050790 regulation of catalytic activity	1	0.74588	0.772818	BGIBMGA007061-PA	sw12347
GO:0006546 glycine catabolism	1	0.366513	0.578684	BGIBMGA002020-PA	sw12615
GO:0006788 heme oxidation	1	0.141146	0.258836	BGIBMGA013998-PA	sw13199
GO:0006333 chromatin assembly or disassembly	2	0.598318	0.772818	BGIBMGA011788-PA	sw16489
GO:0006333 chromatin assembly or disassembly	2	0.598318	0.772818	BGIBMGA012860-PA	sw21166
GO:0007046 ribosome biogenesis	1	0.455951	0.69292	BGIBMGA010930-PA	sw10081
GO:0030001 metal ion transport	1	0.993936	0.772818	BGIBMGA002971-PA	sw20508
GO:0018279 protein amino acid N-linked glycosylation via asparagine	1	0.204067	0.35413	BGIBMGA002814-PA	sw07956
GO:0006857 oligopeptide transport	1	0.204067	0.35413	BGIBMGA000496-PA	sw13479
GO:0005975 carbohydrate metabolism	7	0.999967	0.772818	BGIBMGA007198-PA	sw18809
GO:0005975 carbohydrate metabolism	7	0.999967	0.772818	BGIBMGA002461-PA	sw18904
GO:0005975 carbohydrate metabolism	7	0.999967	0.772818	BGIBMGA008900-PA	sw13961
GO:0005975 carbohydrate metabolism	7	0.999967	0.772818	BGIBMGA005068-PA	sw19052
GO:0005975 carbohydrate metabolism	7	0.999967	0.772818	BGIBMGA014178-PA	sw04028
GO:0005975 carbohydrate metabolism	7	0.999967	0.772818	BGIBMGA006213-PA	sw06613
GO:0005975 carbohydrate metabolism	7	0.999967	0.772818	BGIBMGA006905-PA	sw15134
GO:0006817 phosphate transport	3	0.21793	0.370468	BGIBMGA007724-PA	sw14055
GO:0006817 phosphate transport	3	0.21793	0.370468	BGIBMGA002746-PA	sw00453;BGIBMGA002746
GO:0000059 protein import into nucleus, docking	1	0.455951	0.69292	BGIBMGA001123-PA	sw09870
GO:0007242 intracellular signaling cascade	5	0.99408	0.772818	BGIBMGA008124-PA	sw02423
GO:0007242 intracellular signaling cascade	5	0.99408	0.772818	BGIBMGA001548-PA	sw07692
GO:0007242 intracellular signaling cascade	5	0.99408	0.772818	BGIBMGA000146-PA	sw15106
GO:0007242 intracellular signaling cascade	5	0.99408	0.772818	BGIBMGA006043-PA	sw17725
GO:0007242 intracellular signaling cascade	5	0.99408	0.772818	BGIBMGA001739-PA	sw09865
GO:0006260 DNA replication	2	0.978554	0.772818	BGIBMGA006680-PA	sw13868
GO:0006260 DNA replication	2	0.978554	0.772818	BGIBMGA013987-PA	sw09136
GO:0006813 potassium ion transport	3	0.158626	0.287242	BGIBMGA006062-PA	sw11568
GO:0006813 potassium ion transport	3	0.158626	0.287242	BGIBMGA006099-PA	sw04073
GO:0006813 potassium ion transport	3	0.158626	0.287242	BGIBMGA002294-PA	sw21160
GO:0007582 physiological process	5	1.0	0.772818	BGIBMGA011968-PA	sw04546
GO:0007582 physiological process	5	1.0	0.772818	BGIBMGA012294-PA	sw12618
GO:0007582 physiological process	5	1.0	0.772818	BGIBMGA011926-PA	sw00174
GO:0007582 physiological process	5	1.0	0.772818	BGIBMGA011972-PA	sw05074
GO:0007582 physiological process	5	1.0	0.772818	BGIBMGA012476-PA	sw05222
GO:0007018 microtubule-based movement	1	0.979445	0.772818	BGIBMGA006809-PA	sw16348
GO:0006164 purine nucleotide biosynthesis	2	0.998213	0.772818	BGIBMGA007935-PA	sw10102;sw17399
GO:0006084 acetyl-CoA metabolism	2	0.111794	0.215208	BGIBMGA014217-PA	sw18185
GO:0006084 acetyl-CoA metabolism	2	0.111794	0.215208	BGIBMGA014218-PA	sw07767
GO:0006397 mRNA processing	3	0.107484	0.209397	BGIBMGA014402-PA	sw01154
GO:0006397 mRNA processing	3	0.107484	0.209397	BGIBMGA011133-PA	sw12307
GO:0006397 mRNA processing	3	0.107484	0.209397	BGIBMGA004823-PA	sw07453
GO:0007186 G-protein coupled receptor protein signaling pathway	2	0.999998	0.772818	BGIBMGA004022-PA	sw13829
GO:0007186 G-protein coupled receptor protein signaling pathway	2	0.999998	0.772818	BGIBMGA004021-PA	sw15076
GO:0009166 nucleotide catabolism	1	0.495821	0.739293	BGIBMGA012948-PA	sw21035
GO:0015986 ATP synthesis coupled proton transport	21	0.0	0.0	BGIBMGA013964-PA	sw14354
GO:0015986 ATP synthesis coupled proton transport	21	0.0	0.0	BGIBMGA013511-PA	sw05108
GO:0015986 ATP synthesis coupled proton transport	21	0.0	0.0	BGIBMGA012555-PA	sw21555
GO:0015986 ATP synthesis coupled proton transport	21	0.0	0.0	BGIBMGA010588-PA	sw01535
GO:0015986 ATP synthesis coupled proton transport	21	0.0	0.0	BGIBMGA010246-PA	sw14793
GO:0015986 ATP synthesis coupled proton transport	21	0.0	0.0	BGIBMGA008542-PA	sw08178
GO:0015986 ATP synthesis coupled proton transport	21	0.0	0.0	BGIBMGA003901-PA	sw19335
GO:0015986 ATP synthesis coupled proton transport	21	0.0	0.0	BGIBMGA002311-PA	sw11787
GO:0015986 ATP synthesis coupled proton transport	21	0.0	0.0	BGIBMGA001853-PA	sw00394
GO:0015986 ATP synthesis coupled proton transport	21	0.0	0.0	BGIBMGA002241-PA	sw00795
GO:0015986 ATP synthesis coupled proton transport	21	0.0	0.0	BGIBMGA013965-PA	sw13289
GO:0015986 ATP synthesis coupled proton transport	21	0.0	0.0	BGIBMGA012549-PA	sw21438
GO:0015986 ATP synthesis coupled proton transport	21	0.0	0.0	BGIBMGA012153-PA	sw15520
GO:0015986 ATP synthesis coupled proton transport	21	0.0	0.0	BGIBMGA008670-PA	sw20262
GO:0015986 ATP synthesis coupled proton transport	21	0.0	0.0	BGIBMGA001302-PA	sw07674
GO:0015986 ATP synthesis coupled proton transport	21	0.0	0.0	BGIBMGA000804-PA	sw06216
GO:0015986 ATP synthesis coupled proton transport	21	0.0	0.0	BGIBMGA011936-PA	sw00488
GO:0015986 ATP synthesis coupled proton transport	21	0.0	0.0	BGIBMGA008295-PA	sw22916
GO:0015986 ATP synthesis coupled proton transport	21	0.0	0.0	BGIBMGA011504-PA	sw06908
GO:0015986 ATP synthesis coupled proton transport	21	0.0	0.0	BGIBMGA003889-PA	sw05307
GO:0015986 ATP synthesis coupled proton transport	21	0.0	0.0	BGIBMGA003196-PA	sw09888
GO:0006879 iron ion homeostasis	2	0.21793	0.370468	BGIBMGA008768-PA	sw03108
GO:0006879 iron ion homeostasis	2	0.21793	0.370468	BGIBMGA008780-PA	sw11169
GO:0009168 purine ribonucleoside monophosphate biosynthesis	1	0.598748	0.772818	BGIBMGA000807-PA	sw22913
GO:0006418 tRNA aminoacylation for protein translation	7	0.021679	0.055311	BGIBMGA013133-PA	sw20364
GO:0006418 tRNA aminoacylation for protein translation	7	0.021679	0.055311	BGIBMGA001558-PA	sw08794
GO:0006418 tRNA aminoacylation for protein translation	7	0.021679	0.055311	BGIBMGA014443-PA	sw20531
GO:0006418 tRNA aminoacylation for protein translation	7	0.021679	0.055311	BGIBMGA007637-PA	sw03059
GO:0006418 tRNA aminoacylation for protein translation	7	0.021679	0.055311	BGIBMGA005117-PA	sw21020
GO:0006418 tRNA aminoacylation for protein translation	7	0.021679	0.055311	BGIBMGA003977-PA	sw09074
GO:0006418 tRNA aminoacylation for protein translation	7	0.021679	0.055311	BGIBMGA003259-PA	sw06825
GO:0006801 superoxide metabolism	4	0.008812	0.025077	BGIBMGA002311-PA	sw11787
GO:0006801 superoxide metabolism	4	0.008812	0.025077	BGIBMGA001307-PA	sw00530
GO:0006801 superoxide metabolism	4	0.008812	0.025077	BGIBMGA002907-PA	sw14555
GO:0006801 superoxide metabolism	4	0.008812	0.025077	BGIBMGA007453-PA	sw21871
GO:0000226 microtubule cytoskeleton organization and biogenesis	1	0.628158	0.772818	BGIBMGA007584-PA	sw09342
GO:0000012 single strand break repair	1	0.073255	0.151932	BGIBMGA008208-PA	sw09018
GO:0006370 mRNA capping	1	0.204067	0.35413	BGIBMGA003336-PA	sw18382
GO:0044267 cellular protein metabolism	8	1.0	0.772818	BGIBMGA013116-PA	sw06433
GO:0044267 cellular protein metabolism	8	1.0	0.772818	BGIBMGA011508-PA	sw04521
GO:0044267 cellular protein metabolism	8	1.0	0.772818	BGIBMGA009699-PA	sw07725
GO:0044267 cellular protein metabolism	8	1.0	0.772818	BGIBMGA010666-PA	sw13743
GO:0044267 cellular protein metabolism	8	1.0	0.772818	BGIBMGA007349-PA	sw09779
GO:0044267 cellular protein metabolism	8	1.0	0.772818	BGIBMGA006263-PA	sw17582
GO:0044267 cellular protein metabolism	8	1.0	0.772818	BGIBMGA012182-PA	sw05573
GO:0044267 cellular protein metabolism	8	1.0	0.772818	BGIBMGA001206-PA	sw01560
GO:0009636 response to toxin	1	0.455951	0.69292	BGIBMGA013930-PA	sw18593
GO:0006464 protein modification	15	0.999513	0.772818	BGIBMGA010222-PA	sw10087
GO:0006464 protein modification	15	0.999513	0.772818	BGIBMGA005425-PA	sw03474
GO:0006464 protein modification	15	0.999513	0.772818	BGIBMGA009911-PA	sw11176
GO:0006464 protein modification	15	0.999513	0.772818	BGIBMGA004052-PA	sw07734
GO:0006464 protein modification	15	0.999513	0.772818	BGIBMGA012116-PA	sw13313
GO:0006464 protein modification	15	0.999513	0.772818	BGIBMGA000627-PA	sw10526
GO:0006464 protein modification	15	0.999513	0.772818	BGIBMGA011803-PA	sw03355
GO:0006464 protein modification	15	0.999513	0.772818	BGIBMGA011835-PA	sw03915
GO:0006464 protein modification	15	0.999513	0.772818	BGIBMGA012671-PA	sw13572
GO:0006464 protein modification	15	0.999513	0.772818	BGIBMGA007862-PA	sw19384
GO:0006464 protein modification	15	0.999513	0.772818	BGIBMGA011581-PA	sw09045
GO:0006464 protein modification	15	0.999513	0.772818	BGIBMGA002918-PA	sw22884
GO:0006464 protein modification	15	0.999513	0.772818	BGIBMGA003648-PA	sw18198
GO:0006464 protein modification	15	0.999513	0.772818	BGIBMGA001411-PA	sw09547
GO:0006464 protein modification	15	0.999513	0.772818	BGIBMGA001495-PA	sw17970
GO:0000074 regulation of progression through cell cycle	4	0.188832	0.33428	BGIBMGA013150-PA	sw09332
GO:0000074 regulation of progression through cell cycle	4	0.188832	0.33428	BGIBMGA004023-PA	sw13830
GO:0000074 regulation of progression through cell cycle	4	0.188832	0.33428	BGIBMGA008426-PA	sw01587
GO:0000074 regulation of progression through cell cycle	4	0.188832	0.33428	BGIBMGA005315-PA	sw04021
GO:0000280 nuclear division	1	0.073255	0.151932	BGIBMGA005329-PA	sw17036
GO:0006631 fatty acid metabolism	2	0.833314	0.772818	BGIBMGA007409-PA	sw06535
GO:0006631 fatty acid metabolism	2	0.833314	0.772818	BGIBMGA002967-PA	sw11360
GO:0018346 protein amino acid prenylation	2	0.015304	0.04098	BGIBMGA003211-PA	sw15722
GO:0018346 protein amino acid prenylation	2	0.015304	0.04098	BGIBMGA011493-PA	sw11017
GO:0045449 regulation of transcription	5	1.0	0.772818	BGIBMGA006039-PA	sw18459
GO:0045449 regulation of transcription	5	1.0	0.772818	BGIBMGA003134-PA	sw11853
GO:0045449 regulation of transcription	5	1.0	0.772818	BGIBMGA010136-PA	sw07615
GO:0045449 regulation of transcription	5	1.0	0.772818	BGIBMGA005377-PA	sw12661
GO:0045449 regulation of transcription	5	1.0	0.772818	BGIBMGA004927-PA	sw08013
GO:0006302 double-strand break repair	1	0.204067	0.35413	BGIBMGA001084-PA	sw09828
GO:0030036 actin cytoskeleton organization and biogenesis	2	0.384001	0.599237	BGIBMGA012665-PA	sw07863
GO:0030036 actin cytoskeleton organization and biogenesis	2	0.384001	0.599237	BGIBMGA009430-PA	sw12548
GO:0016051 carbohydrate biosynthesis	1	0.812607	0.772818	BGIBMGA002651-PA	sw11659
GO:0006122 mitochondrial electron transport, ubiquinol to cytochrome c	2	0.029125	0.072801	BGIBMGA003544-PA	sw05715
GO:0006122 mitochondrial electron transport, ubiquinol to cytochrome c	2	0.029125	0.072801	BGIBMGA012857-PA	sw09861
GO:0006529 asparagine biosynthesis	1	0.204067	0.35413	BGIBMGA011521-PA	sw11016
GO:0006836 neurotransmitter transport	1	0.871955	0.772818	BGIBMGA006164-PA	sw03144
GO:0006695 cholesterol biosynthesis	1	0.204067	0.35413	BGIBMGA001556-PA	sw12388
GO:0006298 mismatch repair	1	0.316426	0.510054	BGIBMGA011490-PA	sw20831
GO:0016071 mRNA metabolism	7	0.006168	0.017831	BGIBMGA004573-PA	sw04110
GO:0016071 mRNA metabolism	7	0.006168	0.017831	BGIBMGA010723-PA	sw03582
GO:0016071 mRNA metabolism	7	0.006168	0.017831	BGIBMGA007068-PA	sw00404
GO:0016071 mRNA metabolism	7	0.006168	0.017831	BGIBMGA008899-PA	sw11758
GO:0016071 mRNA metabolism	7	0.006168	0.017831	BGIBMGA003004-PA	sw19005
GO:0016071 mRNA metabolism	7	0.006168	0.017831	BGIBMGA008493-PA	sw16419
GO:0016071 mRNA metabolism	7	0.006168	0.017831	BGIBMGA003840-PA	sw14297
GO:0045900 negative regulation of translational elongation	1	0.204067	0.35413	BGIBMGA001186-PA	sw17087
GO:0006424 glutamyl-tRNA aminoacylation	1	0.204067	0.35413	BGIBMGA003440-PA	sw20893
GO:0006434 seryl-tRNA aminoacylation	1	0.073255	0.151932	BGIBMGA003977-PA	sw09074
GO:0007205 protein kinase C activation	1	0.412932	0.640491	BGIBMGA013597-PA	sw17708
GO:0015031 protein transport	3	0.994122	0.772818	BGIBMGA010724-PA	sw05059
GO:0015031 protein transport	3	0.994122	0.772818	BGIBMGA013243-PA	sw03300
GO:0015031 protein transport	3	0.994122	0.772818	BGIBMGA005076-PA	sw08334
GO:0006350 transcription	5	1.0	0.772818	BGIBMGA001898-PA	sw04512
GO:0006350 transcription	5	1.0	0.772818	BGIBMGA014045-PA	sw14684
GO:0006350 transcription	5	1.0	0.772818	BGIBMGA004994-PA	sw08168
GO:0006350 transcription	5	1.0	0.772818	BGIBMGA005469-PA	sw13591
GO:0006350 transcription	5	1.0	0.772818	BGIBMGA006173-PA	sw05749
GO:0007275 development	1	0.999474	0.772818	BGIBMGA011284-PA	sw02113
GO:0007026 negative regulation of microtubule depolymerization	1	0.073255	0.151932	BGIBMGA006511-PA	sw02925
GO:0045454 cell redox homeostasis	3	0.356981	0.568587	BGIBMGA008525-PA	sw03106
GO:0045454 cell redox homeostasis	3	0.356981	0.568587	BGIBMGA006401-PA	sw02599;sw16228
GO:0006486 protein amino acid glycosylation	1	0.797778	0.772818	BGIBMGA002570-PA	sw12733
GO:0007017 microtubule-based process	1	0.993936	0.772818	BGIBMGA012762-PA	sw21972
GO:0006120 mitochondrial electron transport, NADH to ubiquinone	4	0.015841	0.041622	BGIBMGA014483-PA	sw06523
GO:0006120 mitochondrial electron transport, NADH to ubiquinone	4	0.015841	0.041622	BGIBMGA010351-PA	sw01372
GO:0006120 mitochondrial electron transport, NADH to ubiquinone	4	0.015841	0.041622	BGIBMGA011870-PA	sw01468
GO:0006120 mitochondrial electron transport, NADH to ubiquinone	4	0.015841	0.041622	BGIBMGA005439-PA	sw20309
GO:0006412 protein biosynthesis	76	0.0	0.0	BGIBMGA011416-PA	sw06340
GO:0006412 protein biosynthesis	76	0.0	0.0	BGIBMGA009130-PA	sw09346
GO:0006412 protein biosynthesis	76	0.0	0.0	BGIBMGA009863-PA	sw14386
GO:0006412 protein biosynthesis	76	0.0	0.0	BGIBMGA012954-PA	sw14056
GO:0006412 protein biosynthesis	76	0.0	0.0	BGIBMGA013792-PA	sw21887;sw21888
GO:0006412 protein biosynthesis	76	0.0	0.0	BGIBMGA011620-PA	sw11581
GO:0006412 protein biosynthesis	76	0.0	0.0	BGIBMGA010487-PA	sw10516
GO:0006412 protein biosynthesis	76	0.0	0.0	BGIBMGA010173-PA	sw03058
GO:0006412 protein biosynthesis	76	0.0	0.0	BGIBMGA009934-PA	sw03985
GO:0006412 protein biosynthesis	76	0.0	0.0	BGIBMGA009208-PA	sw01138
GO:0006412 protein biosynthesis	76	0.0	0.0	BGIBMGA008881-PA	sw10763
GO:0006412 protein biosynthesis	76	0.0	0.0	BGIBMGA008865-PA	sw07435
GO:0006412 protein biosynthesis	76	0.0	0.0	BGIBMGA007516-PA	sw11286
GO:0006412 protein biosynthesis	76	0.0	0.0	BGIBMGA007311-PA	sw09382
GO:0006412 protein biosynthesis	76	0.0	0.0	BGIBMGA007412-PA	sw08215
GO:0006412 protein biosynthesis	76	0.0	0.0	BGIBMGA006986-PA	sw10515
GO:0006412 protein biosynthesis	76	0.0	0.0	BGIBMGA006414-PA	sw20633
GO:0006412 protein biosynthesis	76	0.0	0.0	BGIBMGA005928-PA	sw07397
GO:0006412 protein biosynthesis	76	0.0	0.0	BGIBMGA004165-PA	sw22958;sw21939
GO:0006412 protein biosynthesis	76	0.0	0.0	BGIBMGA004302-PA	sw00917
GO:0006412 protein biosynthesis	76	0.0	0.0	BGIBMGA004112-PA	sw08947
GO:0006412 protein biosynthesis	76	0.0	0.0	BGIBMGA003395-PA	sw01755
GO:0006412 protein biosynthesis	76	0.0	0.0	BGIBMGA002572-PA	sw01783
GO:0006412 protein biosynthesis	76	0.0	0.0	BGIBMGA002811-PA	sw01479
GO:0006412 protein biosynthesis	76	0.0	0.0	BGIBMGA001991-PA	sw17915
GO:0006412 protein biosynthesis	76	0.0	0.0	BGIBMGA000867-PA	sw22841
GO:0006412 protein biosynthesis	76	0.0	0.0	BGIBMGA000440-PA	sw09140
GO:0006412 protein biosynthesis	76	0.0	0.0	BGIBMGA014094-PA	sw22946
GO:0006412 protein biosynthesis	76	0.0	0.0	BGIBMGA000066-PA	sw10015
GO:0006412 protein biosynthesis	76	0.0	0.0	BGIBMGA013765-PA	sw15391
GO:0006412 protein biosynthesis	76	0.0	0.0	BGIBMGA011500-PA	sw04471
GO:0006412 protein biosynthesis	76	0.0	0.0	BGIBMGA011467-PA	sw05386
GO:0006412 protein biosynthesis	76	0.0	0.0	BGIBMGA009319-PA	sw14588
GO:0006412 protein biosynthesis	76	0.0	0.0	BGIBMGA011446-PA	sw12805
GO:0006412 protein biosynthesis	76	0.0	0.0	BGIBMGA008903-PA	sw04086
GO:0006412 protein biosynthesis	76	0.0	0.0	BGIBMGA007954-PA	sw20597
GO:0006412 protein biosynthesis	76	0.0	0.0	BGIBMGA007743-PA	sw04089
GO:0006412 protein biosynthesis	76	0.0	0.0	BGIBMGA007637-PA	sw03059
GO:0006412 protein biosynthesis	76	0.0	0.0	BGIBMGA007363-PA	sw08978
GO:0006412 protein biosynthesis	76	0.0	0.0	BGIBMGA007230-PA	sw22926
GO:0006412 protein biosynthesis	76	0.0	0.0	BGIBMGA006975-PA	sw09737
GO:0006412 protein biosynthesis	76	0.0	0.0	BGIBMGA006867-PA	sw11605
GO:0006412 protein biosynthesis	76	0.0	0.0	BGIBMGA005684-PA	sw14465
GO:0006412 protein biosynthesis	76	0.0	0.0	BGIBMGA005162-PA	sw18512
GO:0006412 protein biosynthesis	76	0.0	0.0	BGIBMGA005117-PA	sw21020
GO:0006412 protein biosynthesis	76	0.0	0.0	BGIBMGA004977-PA	sw07701
GO:0006412 protein biosynthesis	76	0.0	0.0	BGIBMGA004375-PA	sw18881
GO:0006412 protein biosynthesis	76	0.0	0.0	BGIBMGA004078-PA	sw09461
GO:0006412 protein biosynthesis	76	0.0	0.0	BGIBMGA003978-PA	sw03984
GO:0006412 protein biosynthesis	76	0.0	0.0	BGIBMGA003197-PA	sw03607
GO:0006412 protein biosynthesis	76	0.0	0.0	BGIBMGA003726-PA	sw15809
GO:0006412 protein biosynthesis	76	0.0	0.0	BGIBMGA002405-PA	sw13048
GO:0006412 protein biosynthesis	76	0.0	0.0	BGIBMGA012414-PA	sw10193;sw15177
GO:0006412 protein biosynthesis	76	0.0	0.0	BGIBMGA012546-PA	sw15710
GO:0006412 protein biosynthesis	76	0.0	0.0	BGIBMGA011282-PA	sw10519
GO:0006412 protein biosynthesis	76	0.0	0.0	BGIBMGA008301-PA	sw11935
GO:0006412 protein biosynthesis	76	0.0	0.0	BGIBMGA010139-PA	sw10520
GO:0006412 protein biosynthesis	76	0.0	0.0	BGIBMGA006919-PA	sw12191
GO:0006412 protein biosynthesis	76	0.0	0.0	BGIBMGA004911-PA	sw15721
GO:0006412 protein biosynthesis	76	0.0	0.0	BGIBMGA006144-PA	sw04616
GO:0006412 protein biosynthesis	76	0.0	0.0	BGIBMGA004838-PA	sw04707
GO:0006412 protein biosynthesis	76	0.0	0.0	BGIBMGA003923-PA	sw06149
GO:0006412 protein biosynthesis	76	0.0	0.0	BGIBMGA003337-PA	sw04964
GO:0006412 protein biosynthesis	76	0.0	0.0	BGIBMGA001800-PA	sw21047
GO:0006412 protein biosynthesis	76	0.0	0.0	BGIBMGA002164-PA	sw17874
GO:0006412 protein biosynthesis	76	0.0	0.0	BGIBMGA001501-PA	sw02103
GO:0006412 protein biosynthesis	76	0.0	0.0	BGIBMGA001471-PA	sw06346
GO:0006412 protein biosynthesis	76	0.0	0.0	BGIBMGA001483-PA	sw02130
GO:0006412 protein biosynthesis	76	0.0	0.0	BGIBMGA001106-PA	sw04583
GO:0006412 protein biosynthesis	76	0.0	0.0	BGIBMGA000959-PA	sw02983
GO:0006412 protein biosynthesis	76	0.0	0.0	BGIBMGA001043-PA	sw08699
GO:0006412 protein biosynthesis	76	0.0	0.0	BGIBMGA000924-PA	sw20069
GO:0006412 protein biosynthesis	76	0.0	0.0	BGIBMGA000882-PA	sw14128
GO:0006354 RNA elongation	1	0.262381	0.43806	BGIBMGA006173-PA	sw05749
GO:0006414 translational elongation	4	0.072835	0.151932	BGIBMGA013157-PA	sw18239
GO:0006414 translational elongation	4	0.072835	0.151932	BGIBMGA008921-PA	sw06939
GO:0006414 translational elongation	4	0.072835	0.151932	BGIBMGA008302-PA	sw11933
GO:0006414 translational elongation	4	0.072835	0.151932	BGIBMGA002348-PA	sw04644
GO:0000154 rRNA modification	1	0.141146	0.258836	BGIBMGA012012-PA	sw05124
GO:0030833 regulation of actin filament polymerization	1	0.316426	0.510054	BGIBMGA013120-PA	sw03199
GO:0006807 nitrogen compound metabolism	4	0.987319	0.772818	BGIBMGA006816-PA	sw11642
GO:0006807 nitrogen compound metabolism	4	0.987319	0.772818	BGIBMGA001595-PA	sw08667
GO:0006807 nitrogen compound metabolism	4	0.987319	0.772818	BGIBMGA001536-PA	sw14040
GO:0006807 nitrogen compound metabolism	4	0.987319	0.772818	BGIBMGA000680-PA	sw03153
GO:0016192 vesicle-mediated transport	2	0.790182	0.772818	BGIBMGA009559-PA	sw05478
GO:0016192 vesicle-mediated transport	2	0.790182	0.772818	BGIBMGA010381-PA	sw06894
GO:0006541 glutamine metabolism	1	0.455951	0.69292	BGIBMGA011712-PA	sw02488
GO:0044249 cellular biosynthesis	1	1.0	0.772818	BGIBMGA002478-PA	sw09401
GO:0006470 protein amino acid dephosphorylation	1	0.881347	0.772818	BGIBMGA001079-PA	sw21668
GO:0006118 electron transport	27	0.056779	0.127695	BGIBMGA000292-PA	BGIBMGA000292
GO:0006118 electron transport	27	0.056779	0.127695	BGIBMGA010684-PA	sw08851
GO:0006118 electron transport	27	0.056779	0.127695	BGIBMGA011593-PA	sw20812
GO:0006118 electron transport	27	0.056779	0.127695	BGIBMGA005793-PA	sw09955
GO:0006118 electron transport	27	0.056779	0.127695	BGIBMGA009701-PA	sw03132
GO:0006118 electron transport	27	0.056779	0.127695	BGIBMGA003924-PA	sw00924
GO:0006118 electron transport	27	0.056779	0.127695	BGIBMGA003066-PA	sw15302
GO:0006118 electron transport	27	0.056779	0.127695	BGIBMGA002020-PA	sw12615
GO:0006118 electron transport	27	0.056779	0.127695	BGIBMGA013680-PA	sw00800
GO:0006118 electron transport	27	0.056779	0.127695	BGIBMGA012862-PA	sw02429
GO:0006118 electron transport	27	0.056779	0.127695	BGIBMGA010325-PA	sw13320
GO:0006118 electron transport	27	0.056779	0.127695	BGIBMGA010129-PA	sw13221
GO:0006118 electron transport	27	0.056779	0.127695	BGIBMGA006013-PA	sw08571
GO:0006118 electron transport	27	0.056779	0.127695	BGIBMGA009012-PA	sw15825
GO:0006118 electron transport	27	0.056779	0.127695	BGIBMGA005943-PA	sw14956
GO:0006118 electron transport	27	0.056779	0.127695	BGIBMGA004824-PA	sw01078
GO:0006118 electron transport	27	0.056779	0.127695	BGIBMGA004009-PA	sw03796
GO:0006118 electron transport	27	0.056779	0.127695	BGIBMGA003562-PA	sw05929
GO:0006118 electron transport	27	0.056779	0.127695	BGIBMGA003544-PA	sw05715
GO:0006118 electron transport	27	0.056779	0.127695	BGIBMGA002576-PA	sw19958
GO:0006118 electron transport	27	0.056779	0.127695	BGIBMGA000715-PA	sw03693;sw16215
GO:0006118 electron transport	27	0.056779	0.127695	BGIBMGA011308-PA	sw16601
GO:0006118 electron transport	27	0.056779	0.127695	BGIBMGA014175-PA	sw15035
GO:0006118 electron transport	27	0.056779	0.127695	BGIBMGA011131-PA	sw13762
GO:0006118 electron transport	27	0.056779	0.127695	BGIBMGA009987-PA	sw16441
GO:0006139 nucleobase, nucleoside, nucleotide and nucleic acid metabolism	3	1.0	0.772818	BGIBMGA014059-PA	sw01905;sw15043
GO:0006118 electron transport	27	0.056779	0.127695	BGIBMGA000868-PA	sw16279
GO:0006139 nucleobase, nucleoside, nucleotide and nucleic acid metabolism	3	1.0	0.772818	BGIBMGA002594-PA	sw09791
GO:0006099 tricarboxylic acid cycle	1	0.366513	0.578684	BGIBMGA011593-PA	sw20812
GO:0006352 transcription initiation	2	0.410516	0.639318	BGIBMGA010172-PA	sw11034
GO:0006352 transcription initiation	2	0.410516	0.639318	BGIBMGA012459-PA	sw09767
GO:0008283 cell proliferation	1	0.141146	0.258836	BGIBMGA006588-PA	sw16285
GO:0015992 proton transport	1	0.994795	0.772818	BGIBMGA002432-PA	sw09511
GO:0006512 ubiquitin cycle	11	2.53E-4	8.05E-4	BGIBMGA010222-PA	sw10087
GO:0006512 ubiquitin cycle	11	2.53E-4	8.05E-4	BGIBMGA005425-PA	sw03474
GO:0006512 ubiquitin cycle	11	2.53E-4	8.05E-4	BGIBMGA009911-PA	sw11176
GO:0006512 ubiquitin cycle	11	2.53E-4	8.05E-4	BGIBMGA004052-PA	sw07734
GO:0006512 ubiquitin cycle	11	2.53E-4	8.05E-4	BGIBMGA012116-PA	sw13313
GO:0006512 ubiquitin cycle	11	2.53E-4	8.05E-4	BGIBMGA011803-PA	sw03355
GO:0006512 ubiquitin cycle	11	2.53E-4	8.05E-4	BGIBMGA000627-PA	sw10526
GO:0006512 ubiquitin cycle	11	2.53E-4	8.05E-4	BGIBMGA007862-PA	sw19384
GO:0006512 ubiquitin cycle	11	2.53E-4	8.05E-4	BGIBMGA003648-PA	sw18198
GO:0006512 ubiquitin cycle	11	2.53E-4	8.05E-4	BGIBMGA001411-PA	sw09547
GO:0006512 ubiquitin cycle	11	2.53E-4	8.05E-4	BGIBMGA002918-PA	sw22884
GO:0042254 ribosome biogenesis and assembly	1	0.680673	0.772818	BGIBMGA005564-PA	sw03078
GO:0006545 glycine biosynthesis	1	0.073255	0.151932	BGIBMGA013340-PA	sw15536
GO:0006886 intracellular protein transport	10	0.091868	0.180178	BGIBMGA009760-PA	sw01563
GO:0006886 intracellular protein transport	10	0.091868	0.180178	BGIBMGA012922-PA	sw04218
GO:0006886 intracellular protein transport	10	0.091868	0.180178	BGIBMGA009383-PA	sw13501
GO:0006886 intracellular protein transport	10	0.091868	0.180178	BGIBMGA008714-PA	sw11111
GO:0006886 intracellular protein transport	10	0.091868	0.180178	BGIBMGA000800-PA	sw02921
GO:0006886 intracellular protein transport	10	0.091868	0.180178	BGIBMGA012437-PA	sw02477
GO:0006886 intracellular protein transport	10	0.091868	0.180178	BGIBMGA003758-PA	sw08294
GO:0006886 intracellular protein transport	10	0.091868	0.180178	BGIBMGA013713-PA	sw07544
GO:0006886 intracellular protein transport	10	0.091868	0.180178	BGIBMGA001060-PA	sw22924
GO:0006886 intracellular protein transport	10	0.091868	0.180178	BGIBMGA000107-PA	sw00185
GO:0006869 lipid transport	2	0.163278	0.293082	BGIBMGA013108-PA	sw09945
GO:0006869 lipid transport	2	0.163278	0.293082	BGIBMGA005329-PA	sw17036
GO:0006606 protein import into nucleus	1	0.598748	0.772818	BGIBMGA003758-PA	sw08294
GO:0006012 galactose metabolism	1	0.262381	0.43806	BGIBMGA009232-PA	sw19777
GO:0006613 cotranslational protein targeting to membrane	1	0.53277	0.772818	BGIBMGA005328-PA	sw03872
GO:0043087 regulation of GTPase activity	2	0.111794	0.215208	BGIBMGA001126-PA	sw20255
GO:0043087 regulation of GTPase activity	2	0.111794	0.215208	BGIBMGA001119-PA	sw04628
GO:0006364 rRNA processing	1	0.412932	0.640491	BGIBMGA013703-PA	sw10850
GO:0006275 regulation of DNA replication	1	0.204067	0.35413	BGIBMGA010906-PA	sw00966
GO:0006334 nucleosome assembly	1	0.567013	0.772818	BGIBMGA009249-PA	sw04271
GO:0007267 cell-cell signaling	1	0.53277	0.772818	BGIBMGA009661-PA	sw15253
GO:0006821 chloride transport	1	0.316426	0.510054	BGIBMGA000155-PA	sw21418
GO:0007155 cell adhesion	2	0.988115	0.772818	BGIBMGA002018-PA	sw16006
GO:0007155 cell adhesion	2	0.988115	0.772818	BGIBMGA006878-PA	sw18890
GO:0019856 pyrimidine base biosynthesis	1	0.316426	0.510054	BGIBMGA006816-PA	sw11642
GO:0006884 regulation of cell volume	1	0.073255	0.151932	BGIBMGA000155-PA	sw21418
GO:0006269 DNA replication, synthesis of RNA primer	2	0.005363	0.015697	BGIBMGA006931-PA	sw17940
GO:0006269 DNA replication, synthesis of RNA primer	2	0.005363	0.015697	BGIBMGA005991-PA	sw00926
GO:0006030 chitin metabolism	3	0.913668	0.772818	BGIBMGA007678-PA	sw16623;sw20346
GO:0006030 chitin metabolism	3	0.913668	0.772818	BGIBMGA006213-PA	sw06613
GO:0000245 spliceosome assembly	1	0.141146	0.258836	BGIBMGA014402-PA	sw01154
GO:0009306 protein secretion	1	0.073255	0.151932	BGIBMGA012687-PA	sw13452
GO:0006461 protein complex assembly	2	0.87589	0.772818	BGIBMGA012922-PA	sw04218
GO:0006461 protein complex assembly	2	0.87589	0.772818	BGIBMGA013458-PA	sw04717
GO:0007049 cell cycle	7	0.436207	0.670899	BGIBMGA013548-PA	sw17594
GO:0007049 cell cycle	7	0.436207	0.670899	BGIBMGA005490-PA	sw13656
GO:0007049 cell cycle	7	0.436207	0.670899	BGIBMGA011511-PA	sw06822
GO:0007049 cell cycle	7	0.436207	0.670899	BGIBMGA009674-PA	sw02079;sw00609;sw16308
GO:0007049 cell cycle	7	0.436207	0.670899	BGIBMGA005147-PA	sw16245
GO:0006626 protein targeting to mitochondrion	2	0.111794	0.215208	BGIBMGA014607-PA	sw05264
GO:0006626 protein targeting to mitochondrion	2	0.111794	0.215208	BGIBMGA003070-PA	sw06665
GO:0009058 biosynthesis	4	1.0	0.772818	BGIBMGA011976-PA	sw15454
GO:0009058 biosynthesis	4	1.0	0.772818	BGIBMGA010200-PA	sw15677
GO:0009058 biosynthesis	4	1.0	0.772818	BGIBMGA003116-PA	sw10674
GO:0009058 biosynthesis	4	1.0	0.772818	BGIBMGA007921-PA	sw22405
GO:0016485 protein processing	1	0.495821	0.739293	BGIBMGA007727-PA	sw22896
GO:0006783 heme biosynthesis	1	0.262381	0.43806	BGIBMGA007949-PA	sw17724
GO:0044237 cellular metabolism	3	1.0	0.772818	BGIBMGA001865-PA	sw12918
GO:0044237 cellular metabolism	3	1.0	0.772818	BGIBMGA000819-PA	sw03570
GO:0044237 cellular metabolism	3	1.0	0.772818	BGIBMGA000897-PA	sw02117
GO:0006508 proteolysis	34	0.707209	0.772818	BGIBMGA003461-PA	sw08474
GO:0006508 proteolysis	34	0.707209	0.772818	BGIBMGA002779-PA	sw06397
GO:0006508 proteolysis	34	0.707209	0.772818	BGIBMGA011344-PA	sw11819
GO:0006508 proteolysis	34	0.707209	0.772818	BGIBMGA009138-PA	sw16424
GO:0006508 proteolysis	34	0.707209	0.772818	BGIBMGA003532-PA	sw15509
GO:0006508 proteolysis	34	0.707209	0.772818	BGIBMGA004112-PA	sw08947
GO:0006508 proteolysis	34	0.707209	0.772818	BGIBMGA003141-PA	sw12323
GO:0006508 proteolysis	34	0.707209	0.772818	BGIBMGA002493-PA	sw21870;sw22849
GO:0006508 proteolysis	34	0.707209	0.772818	BGIBMGA014431-PA	BGIBMGA014430
GO:0006508 proteolysis	34	0.707209	0.772818	BGIBMGA013085-PA	sw14878
GO:0006508 proteolysis	34	0.707209	0.772818	BGIBMGA012810-PA	sw16289
GO:0006508 proteolysis	34	0.707209	0.772818	BGIBMGA012038-PA	sw13311
GO:0006508 proteolysis	34	0.707209	0.772818	BGIBMGA011789-PA	sw06591
GO:0006508 proteolysis	34	0.707209	0.772818	BGIBMGA011342-PA	sw14687
GO:0006508 proteolysis	34	0.707209	0.772818	BGIBMGA009610-PA	sw12086
GO:0006508 proteolysis	34	0.707209	0.772818	BGIBMGA008015-PA	sw09272;sw14715;sw09273
GO:0006508 proteolysis	34	0.707209	0.772818	BGIBMGA007061-PA	sw12347
GO:0006508 proteolysis	34	0.707209	0.772818	BGIBMGA005667-PA	sw21236
GO:0006508 proteolysis	34	0.707209	0.772818	BGIBMGA014429-PA	BGIBMGA014430;sw22515
GO:0006508 proteolysis	34	0.707209	0.772818	BGIBMGA014430-PA	BGIBMGA014430
GO:0006508 proteolysis	34	0.707209	0.772818	BGIBMGA013746-PA	sw20327
GO:0006508 proteolysis	34	0.707209	0.772818	BGIBMGA013698-PA	sw08436
GO:0006508 proteolysis	34	0.707209	0.772818	BGIBMGA011362-PA	sw08802
GO:0006508 proteolysis	34	0.707209	0.772818	BGIBMGA013534-PA	sw14860
GO:0006508 proteolysis	34	0.707209	0.772818	BGIBMGA011087-PA	sw10640
GO:0006508 proteolysis	34	0.707209	0.772818	BGIBMGA009551-PA	sw17430
GO:0006508 proteolysis	34	0.707209	0.772818	BGIBMGA010088-PA	sw02206
GO:0006508 proteolysis	34	0.707209	0.772818	BGIBMGA007728-PA	sw01994
GO:0006508 proteolysis	34	0.707209	0.772818	BGIBMGA006181-PA	sw16503
GO:0006508 proteolysis	34	0.707209	0.772818	BGIBMGA004688-PA	sw20739
GO:0006508 proteolysis	34	0.707209	0.772818	BGIBMGA002526-PA	sw00643
GO:0006508 proteolysis	34	0.707209	0.772818	BGIBMGA002474-PA	sw02458
GO:0006446 regulation of translational initiation	2	0.136998	0.256362	BGIBMGA008226-PA	sw02185
GO:0006526 arginine biosynthesis	1	0.073255	0.151932	BGIBMGA006816-PA	sw11642
GO:0006446 regulation of translational initiation	2	0.136998	0.256362	BGIBMGA001081-PA	sw06901
GO:0006888 ER to Golgi vesicle-mediated transport	1	0.455951	0.69292	BGIBMGA009129-PA	sw14842
GO:0016481 negative regulation of transcription	2	0.273831	0.450371	BGIBMGA008666-PA	sw22011
GO:0016481 negative regulation of transcription	2	0.273831	0.450371	BGIBMGA003465-PA	sw16380
GO:0006259 DNA metabolism	1	0.999955	0.772818	BGIBMGA011490-PA	sw20831
GO:0006812 cation transport	1	0.999994	0.772818	BGIBMGA004889-PA	sw00286
GO:0007067 mitosis	2	0.087998	0.176684	BGIBMGA009307-PA	sw06899
GO:0007067 mitosis	2	0.087998	0.176684	BGIBMGA005798-PA	sw18161
GO:0006814 sodium ion transport	2	0.555852	0.772818	BGIBMGA006099-PA	sw04073
GO:0006814 sodium ion transport	2	0.555852	0.772818	BGIBMGA006062-PA	sw11568
GO:0008152 metabolism	30	1.0	0.772818	BGIBMGA011521-PA	sw11016
GO:0008152 metabolism	30	1.0	0.772818	BGIBMGA012888-PA	sw00305
GO:0008152 metabolism	30	1.0	0.772818	BGIBMGA008984-PA	sw04637
GO:0008152 metabolism	30	1.0	0.772818	BGIBMGA008095-PA	sw22975
GO:0008152 metabolism	30	1.0	0.772818	BGIBMGA007880-PA	sw20618
GO:0008152 metabolism	30	1.0	0.772818	BGIBMGA007824-PA	sw05006
GO:0008152 metabolism	30	1.0	0.772818	BGIBMGA007121-PA	sw20350
GO:0008152 metabolism	30	1.0	0.772818	BGIBMGA005656-PA	sw19440
GO:0008152 metabolism	30	1.0	0.772818	BGIBMGA002674-PA	sw09735
GO:0008152 metabolism	30	1.0	0.772818	BGIBMGA001966-PA	sw18664
GO:0008152 metabolism	30	1.0	0.772818	BGIBMGA000062-PA	sw21077
GO:0008152 metabolism	30	1.0	0.772818	BGIBMGA012485-PA	sw07324
GO:0008152 metabolism	30	1.0	0.772818	BGIBMGA009515-PA	sw20386
GO:0008152 metabolism	30	1.0	0.772818	BGIBMGA008442-PA	sw01281
GO:0008152 metabolism	30	1.0	0.772818	BGIBMGA008096-PA	sw04364
GO:0008152 metabolism	30	1.0	0.772818	BGIBMGA006816-PA	sw11642
GO:0008152 metabolism	30	1.0	0.772818	BGIBMGA003817-PA	sw21536
GO:0008152 metabolism	30	1.0	0.772818	BGIBMGA002886-PA	sw08356
GO:0008152 metabolism	30	1.0	0.772818	BGIBMGA012309-PA	sw10802;sw02266
GO:0008152 metabolism	30	1.0	0.772818	BGIBMGA010687-PA	sw01836
GO:0008152 metabolism	30	1.0	0.772818	BGIBMGA007601-PA	sw12606
GO:0008152 metabolism	30	1.0	0.772818	BGIBMGA007586-PA	sw06699
GO:0008152 metabolism	30	1.0	0.772818	BGIBMGA004489-PA	sw01324
GO:0008152 metabolism	30	1.0	0.772818	BGIBMGA002967-PA	sw11360
GO:0008152 metabolism	30	1.0	0.772818	BGIBMGA002078-PA	sw00830
GO:0008152 metabolism	30	1.0	0.772818	BGIBMGA001929-PA	sw18145
GO:0008152 metabolism	30	1.0	0.772818	BGIBMGA000559-PA	sw11392
GO:0008152 metabolism	30	1.0	0.772818	BGIBMGA000721-PA	sw06188;sw06911
GO:0045039 protein import into mitochondrial inner membrane	2	0.111794	0.215208	BGIBMGA014607-PA	sw05264
GO:0045039 protein import into mitochondrial inner membrane	2	0.111794	0.215208	BGIBMGA003070-PA	sw06665
GO:0008652 amino acid biosynthesis	1	0.781777	0.772818	BGIBMGA011064-PA	sw09946
GO:0006396 RNA processing	3	0.919635	0.772818	BGIBMGA004873-PA	sw02311
GO:0008654 phospholipid biosynthesis	1	0.628158	0.772818	BGIBMGA001073-PA	sw17552
GO:0006396 RNA processing	3	0.919635	0.772818	BGIBMGA003833-PA	sw12471
GO:0006396 RNA processing	3	0.919635	0.772818	BGIBMGA000244-PA	sw05410
GO:0009165 nucleotide biosynthesis	1	0.999928	0.772818	BGIBMGA013340-PA	sw15536
GO:0006506 GPI anchor biosynthesis	2	0.015304	0.04098	BGIBMGA009740-PA	sw09350
GO:0006506 GPI anchor biosynthesis	2	0.015304	0.04098	BGIBMGA008074-PA	sw10448
GO:0006564 L-serine biosynthesis	2	0.366513	0.578684	BGIBMGA012309-PA	sw10802;sw02266
GO:0009116 nucleoside metabolism	1	0.764511	0.772818	BGIBMGA001386-PA	sw09898
GO:0006189 'de novo' IMP biosynthesis	2	0.204067	0.35413	BGIBMGA007935-PA	sw10102;sw17399
GO:0006730 one-carbon compound metabolism	1	0.871955	0.772818	BGIBMGA011168-PA	sw13490
GO:0006367 transcription initiation from RNA polymerase II promoter	3	0.031879	0.079235	BGIBMGA005878-PA	sw06082
GO:0006367 transcription initiation from RNA polymerase II promoter	3	0.031879	0.079235	BGIBMGA011737-PA	sw07451
GO:0006367 transcription initiation from RNA polymerase II promoter	3	0.031879	0.079235	BGIBMGA000355-PA	sw11096
GO:0006457 protein folding	18	3.0E-6	1.1E-5	BGIBMGA009740-PA	sw09350
GO:0006457 protein folding	18	3.0E-6	1.1E-5	BGIBMGA009618-PA	sw01577
GO:0006457 protein folding	18	3.0E-6	1.1E-5	BGIBMGA007849-PA	sw12245
GO:0006457 protein folding	18	3.0E-6	1.1E-5	BGIBMGA006771-PA	sw12429
GO:0006457 protein folding	18	3.0E-6	1.1E-5	BGIBMGA003414-PA	sw12580
GO:0006457 protein folding	18	3.0E-6	1.1E-5	BGIBMGA001490-PA	sw15595
GO:0006457 protein folding	18	3.0E-6	1.1E-5	BGIBMGA002786-PA	sw15757
GO:0006457 protein folding	18	3.0E-6	1.1E-5	BGIBMGA004612-PA	sw01900
GO:0006457 protein folding	18	3.0E-6	1.1E-5	BGIBMGA002151-PA	sw03016
GO:0006457 protein folding	18	3.0E-6	1.1E-5	BGIBMGA013430-PA	sw07000
GO:0006457 protein folding	18	3.0E-6	1.1E-5	BGIBMGA013536-PA	sw13016
GO:0006457 protein folding	18	3.0E-6	1.1E-5	BGIBMGA004331-PA	sw13189
GO:0006457 protein folding	18	3.0E-6	1.1E-5	BGIBMGA012032-PA	sw12116
GO:0006457 protein folding	18	3.0E-6	1.1E-5	BGIBMGA003415-PA	sw12581
GO:0006457 protein folding	18	3.0E-6	1.1E-5	BGIBMGA004059-PA	sw09645
GO:0006457 protein folding	18	3.0E-6	1.1E-5	BGIBMGA003153-PA	sw03654
GO:0006457 protein folding	18	3.0E-6	1.1E-5	BGIBMGA002429-PA	sw12220
GO:0006457 protein folding	18	3.0E-6	1.1E-5	BGIBMGA001241-PA	sw18528
GO:0006520 amino acid metabolism	2	0.997466	0.772818	BGIBMGA006816-PA	sw11642
GO:0006520 amino acid metabolism	2	0.997466	0.772818	BGIBMGA006507-PA	sw12457
GO:0006465 signal peptide processing	2	0.065991	0.143939	BGIBMGA003048-PA	sw07925
GO:0006465 signal peptide processing	2	0.065991	0.143939	BGIBMGA007043-PA	sw15356
GO:0045980 negative regulation of nucleotide metabolism	1	0.262381	0.43806	BGIBMGA002713-PA	sw11545
GO:0006979 response to oxidative stress	1	0.567013	0.772818	BGIBMGA011438-PA	sw13831
GO:0006100 tricarboxylic acid cycle intermediate metabolism	1	0.495821	0.739293	BGIBMGA010423-PA	sw06088
GO:0006633 fatty acid biosynthesis	1	0.881347	0.772818	BGIBMGA006734-PA	sw14785
GO:0042773 ATP synthesis coupled electron transport	1	0.850884	0.772818	BGIBMGA014202-PA	sw18002
GO:0006754 ATP biosynthesis	6	0.314048	0.510054	BGIBMGA012555-PA	sw21555
GO:0006754 ATP biosynthesis	6	0.314048	0.510054	BGIBMGA002241-PA	sw00795
GO:0006754 ATP biosynthesis	6	0.314048	0.510054	BGIBMGA003901-PA	sw19335
GO:0006754 ATP biosynthesis	6	0.314048	0.510054	BGIBMGA001853-PA	sw00394
GO:0006754 ATP biosynthesis	6	0.314048	0.510054	BGIBMGA012549-PA	sw21438
GO:0006754 ATP biosynthesis	6	0.314048	0.510054	BGIBMGA008295-PA	sw22916
GO:0006281 DNA repair	5	0.142268	0.258836	BGIBMGA013150-PA	sw09332
GO:0006281 DNA repair	5	0.142268	0.258836	BGIBMGA011490-PA	sw20831
GO:0006281 DNA repair	5	0.142268	0.258836	BGIBMGA003045-PA	sw06607
GO:0006281 DNA repair	5	0.142268	0.258836	BGIBMGA005377-PA	sw12661
GO:0006281 DNA repair	5	0.142268	0.258836	BGIBMGA002892-PA	sw21094
GO:0051258 protein polymerization	4	0.090146	0.179476	BGIBMGA009131-PA	sw09774
GO:0051258 protein polymerization	4	0.090146	0.179476	BGIBMGA002103-PA	sw01296
GO:0051258 protein polymerization	4	0.090146	0.179476	BGIBMGA001707-PA	sw09774
GO:0051258 protein polymerization	4	0.090146	0.179476	BGIBMGA009133-PA	sw01133
GO:0051258 protein polymerization	4	0.090146	0.179476	BGIBMGA009132-PA	sw17349;sw09774
GO:0016568 chromatin modification	2	0.065991	0.143939	BGIBMGA011500-PA	sw04471
GO:0016568 chromatin modification	2	0.065991	0.143939	BGIBMGA007949-PA	sw17724
GO:0006413 translational initiation	7	0.010416	0.029345	BGIBMGA009382-PA	sw14481
GO:0006413 translational initiation	7	0.010416	0.029345	BGIBMGA008226-PA	sw02185
GO:0006413 translational initiation	7	0.010416	0.029345	BGIBMGA003805-PA	sw05594
GO:0006413 translational initiation	7	0.010416	0.029345	BGIBMGA012851-PA	sw07893
GO:0006413 translational initiation	7	0.010416	0.029345	BGIBMGA006840-PA	sw10552
GO:0006413 translational initiation	7	0.010416	0.029345	BGIBMGA009360-PA	sw03532
GO:0006413 translational initiation	7	0.010416	0.029345	BGIBMGA001437-PA	sw14041
GO:0006351 transcription, DNA-dependent	1	1.0	0.772818	BGIBMGA010234-PA	sw08472
GO:0008202 steroid metabolism	1	0.53277	0.772818	BGIBMGA013142-PA	sw12591
GO:0030071 regulation of mitotic metaphase/anaphase transition	1	0.204067	0.35413	BGIBMGA003124-PA	sw08280
GO:0006810 transport	24	1.0	0.772818	BGIBMGA010010-PA	sw15426
GO:0006810 transport	24	1.0	0.772818	BGIBMGA008862-PA	sw12657
GO:0006810 transport	24	1.0	0.772818	BGIBMGA010801-PA	sw11231
GO:0006810 transport	24	1.0	0.772818	BGIBMGA009028-PA	sw03545
GO:0006810 transport	24	1.0	0.772818	BGIBMGA009027-PA	sw06703
GO:0006810 transport	24	1.0	0.772818	BGIBMGA006508-PA	sw21012
GO:0006810 transport	24	1.0	0.772818	BGIBMGA003950-PA	sw14090
GO:0006810 transport	24	1.0	0.772818	BGIBMGA004933-PA	sw04647
GO:0006810 transport	24	1.0	0.772818	BGIBMGA000724-PA	sw08035
GO:0006810 transport	24	1.0	0.772818	BGIBMGA001669-PA	sw08963
GO:0006810 transport	24	1.0	0.772818	BGIBMGA013115-PA	sw05534
GO:0006810 transport	24	1.0	0.772818	BGIBMGA012368-PA	sw09886
GO:0006810 transport	24	1.0	0.772818	BGIBMGA006966-PA	sw18132
GO:0006810 transport	24	1.0	0.772818	BGIBMGA005473-PA	sw12680
GO:0006810 transport	24	1.0	0.772818	BGIBMGA003740-PA	sw03086
GO:0006810 transport	24	1.0	0.772818	BGIBMGA003126-PA	sw14840
GO:0006810 transport	24	1.0	0.772818	BGIBMGA002621-PA	sw08300
GO:0006810 transport	24	1.0	0.772818	BGIBMGA001712-PA	sw07022
GO:0006810 transport	24	1.0	0.772818	BGIBMGA012790-PA	sw14335
GO:0006810 transport	24	1.0	0.772818	BGIBMGA012093-PA	sw10500
GO:0006810 transport	24	1.0	0.772818	BGIBMGA010959-PA	sw14136
GO:0006810 transport	24	1.0	0.772818	BGIBMGA007738-PA	sw20863
GO:0006810 transport	24	1.0	0.772818	BGIBMGA010958-PA	sw19308
GO:0006810 transport	24	1.0	0.772818	BGIBMGA002635-PA	sw00332
GO:0006542 glutamine biosynthesis	1	0.316426	0.510054	BGIBMGA000680-PA	sw03153
GO:0006355 regulation of transcription, DNA-dependent	20	0.962582	0.772818	BGIBMGA012898-PA	sw10703
GO:0006355 regulation of transcription, DNA-dependent	20	0.962582	0.772818	BGIBMGA012021-PA	sw18633
GO:0006355 regulation of transcription, DNA-dependent	20	0.962582	0.772818	BGIBMGA006415-PA	sw18575
GO:0006355 regulation of transcription, DNA-dependent	20	0.962582	0.772818	BGIBMGA006848-PA	sw14843
GO:0006355 regulation of transcription, DNA-dependent	20	0.962582	0.772818	BGIBMGA005287-PA	sw10466
GO:0006355 regulation of transcription, DNA-dependent	20	0.962582	0.772818	BGIBMGA004336-PA	sw06415
GO:0006355 regulation of transcription, DNA-dependent	20	0.962582	0.772818	BGIBMGA001132-PA	sw11598
GO:0006355 regulation of transcription, DNA-dependent	20	0.962582	0.772818	BGIBMGA007493-PA	sw15877
GO:0006355 regulation of transcription, DNA-dependent	20	0.962582	0.772818	BGIBMGA005288-PA	sw09661
GO:0006355 regulation of transcription, DNA-dependent	20	0.962582	0.772818	BGIBMGA005064-PA	sw22882
GO:0006355 regulation of transcription, DNA-dependent	20	0.962582	0.772818	BGIBMGA004158-PA	sw15523
GO:0006355 regulation of transcription, DNA-dependent	20	0.962582	0.772818	BGIBMGA002707-PA	sw13924
GO:0006355 regulation of transcription, DNA-dependent	20	0.962582	0.772818	BGIBMGA001739-PA	sw09865
GO:0006355 regulation of transcription, DNA-dependent	20	0.962582	0.772818	BGIBMGA000157-PA	sw08752
GO:0006355 regulation of transcription, DNA-dependent	20	0.962582	0.772818	BGIBMGA009730-PA	sw11242
GO:0006355 regulation of transcription, DNA-dependent	20	0.962582	0.772818	BGIBMGA009020-PA	sw02014
GO:0006355 regulation of transcription, DNA-dependent	20	0.962582	0.772818	BGIBMGA006839-PA	sw11067
GO:0006355 regulation of transcription, DNA-dependent	20	0.962582	0.772818	BGIBMGA006385-PA	sw08418
GO:0006355 regulation of transcription, DNA-dependent	20	0.962582	0.772818	BGIBMGA006173-PA	sw05749
GO:0006355 regulation of transcription, DNA-dependent	20	0.962582	0.772818	BGIBMGA000526-PA	sw03949
GO:0007165 signal transduction	9	1.0	0.772818	BGIBMGA010163-PA	sw01450;sw01449
GO:0007165 signal transduction	9	1.0	0.772818	BGIBMGA000063-PA	sw07930
GO:0007165 signal transduction	9	1.0	0.772818	BGIBMGA004096-PA	sw21070
GO:0007165 signal transduction	9	1.0	0.772818	BGIBMGA004713-PA	sw06384
GO:0007165 signal transduction	9	1.0	0.772818	BGIBMGA012107-PA	sw01936
GO:0007165 signal transduction	9	1.0	0.772818	BGIBMGA001739-PA	sw09865
GO:0007165 signal transduction	9	1.0	0.772818	BGIBMGA013597-PA	sw17708
GO:0007165 signal transduction	9	1.0	0.772818	BGIBMGA000699-PA	sw05837
GO:0006415 translational termination	1	0.366513	0.578684	BGIBMGA006615-PA	sw20935
GO:0051205 protein insertion into membrane	1	0.141146	0.258836	BGIBMGA001464-PA	sw13376
GO:0051276 chromosome organization and biogenesis	1	0.95594	0.772818	BGIBMGA005449-PA	sw14235
GO:0006544 glycine metabolism	1	0.53277	0.772818	BGIBMGA000391-PA	sw19567
GO:0006098 pentose-phosphate shunt	1	0.495821	0.739293	BGIBMGA012298-PA	sw01471
GO:0006635 fatty acid beta-oxidation	1	0.455951	0.69292	BGIBMGA002576-PA	sw19958
GO:0019538 protein metabolism	1	1.0	0.772818	BGIBMGA011834-PA	sw11268
GO:0006904 vesicle docking during exocytosis	1	0.455951	0.69292	BGIBMGA010381-PA	sw06894
GO:0006516 glycoprotein catabolism	1	0.204067	0.35413	BGIBMGA000866-PA	sw15088
GO:0006614 SRP-dependent cotranslational protein targeting to membrane	2	0.412932	0.640491	BGIBMGA004993-PA	sw15643;sw09859
GO:0006096 glycolysis	7	0.13163	0.247218	BGIBMGA007681-PA	sw09931
GO:0006096 glycolysis	7	0.13163	0.247218	BGIBMGA005493-PA	sw19274;sw02767;sw19290
GO:0006096 glycolysis	7	0.13163	0.247218	BGIBMGA007490-PA	sw03207
GO:0006096 glycolysis	7	0.13163	0.247218	BGIBMGA002508-PA	sw22892;sw21897
GO:0006511 ubiquitin-dependent protein catabolism	14	8.8E-5	2.92E-4	BGIBMGA013218-PA	sw21634
GO:0006511 ubiquitin-dependent protein catabolism	14	8.8E-5	2.92E-4	BGIBMGA001395-PA	sw08668
GO:0006511 ubiquitin-dependent protein catabolism	14	8.8E-5	2.92E-4	BGIBMGA009562-PA	sw08993;sw08994
GO:0006511 ubiquitin-dependent protein catabolism	14	8.8E-5	2.92E-4	BGIBMGA004657-PA	sw09073
GO:0006511 ubiquitin-dependent protein catabolism	14	8.8E-5	2.92E-4	BGIBMGA003335-PA	sw15132
GO:0006511 ubiquitin-dependent protein catabolism	14	8.8E-5	2.92E-4	BGIBMGA003009-PA	sw06465
GO:0006511 ubiquitin-dependent protein catabolism	14	8.8E-5	2.92E-4	BGIBMGA002760-PA	sw16401
GO:0006511 ubiquitin-dependent protein catabolism	14	8.8E-5	2.92E-4	BGIBMGA001915-PA	sw17448
GO:0006511 ubiquitin-dependent protein catabolism	14	8.8E-5	2.92E-4	BGIBMGA012903-PA	sw15216
GO:0006511 ubiquitin-dependent protein catabolism	14	8.8E-5	2.92E-4	BGIBMGA000201-PA	sw15061
GO:0006511 ubiquitin-dependent protein catabolism	14	8.8E-5	2.92E-4	BGIBMGA002759-PA	sw16400
GO:0006511 ubiquitin-dependent protein catabolism	14	8.8E-5	2.92E-4	BGIBMGA004376-PA	sw06058
GO:0006511 ubiquitin-dependent protein catabolism	14	8.8E-5	2.92E-4	BGIBMGA002640-PA	sw12476

## Sheet: Cellular Component
Go Term	Total	Pvalue	Qvalue	Protein	InputSymbol
GO:0005839 proteasome core complex (sensu Eukaryota)	9	7.0E-5	2.4E-4	BGIBMGA001395-PA	sw08668
GO:0005839 proteasome core complex (sensu Eukaryota)	9	7.0E-5	2.4E-4	BGIBMGA009562-PA	sw08993;sw08994
GO:0005839 proteasome core complex (sensu Eukaryota)	9	7.0E-5	2.4E-4	BGIBMGA004657-PA	sw09073
GO:0005839 proteasome core complex (sensu Eukaryota)	9	7.0E-5	2.4E-4	BGIBMGA003335-PA	sw15132
GO:0005839 proteasome core complex (sensu Eukaryota)	9	7.0E-5	2.4E-4	BGIBMGA003009-PA	sw06465
GO:0005839 proteasome core complex (sensu Eukaryota)	9	7.0E-5	2.4E-4	BGIBMGA001915-PA	sw17448
GO:0005839 proteasome core complex (sensu Eukaryota)	9	7.0E-5	2.4E-4	BGIBMGA000201-PA	sw15061
GO:0005839 proteasome core complex (sensu Eukaryota)	9	7.0E-5	2.4E-4	BGIBMGA004376-PA	sw06058
GO:0016021 integral to membrane	32	0.993763	0.772818	BGIBMGA009740-PA	sw09350
GO:0016021 integral to membrane	32	0.993763	0.772818	BGIBMGA007727-PA	sw22896
GO:0016021 integral to membrane	32	0.993763	0.772818	BGIBMGA011645-PA	sw13056
GO:0016021 integral to membrane	32	0.993763	0.772818	BGIBMGA008074-PA	sw10448
GO:0016021 integral to membrane	32	0.993763	0.772818	BGIBMGA006631-PA	sw00457
GO:0016021 integral to membrane	32	0.993763	0.772818	BGIBMGA006508-PA	sw21012
GO:0016021 integral to membrane	32	0.993763	0.772818	BGIBMGA006497-PA	sw07487
GO:0016021 integral to membrane	32	0.993763	0.772818	BGIBMGA005769-PA	sw10891
GO:0016021 integral to membrane	32	0.993763	0.772818	BGIBMGA005480-PA	sw18686
GO:0016021 integral to membrane	32	0.993763	0.772818	BGIBMGA003718-PA	sw13075
GO:0016021 integral to membrane	32	0.993763	0.772818	BGIBMGA003048-PA	sw07925
GO:0016021 integral to membrane	32	0.993763	0.772818	BGIBMGA002641-PA	sw09862
GO:0016021 integral to membrane	32	0.993763	0.772818	BGIBMGA002570-PA	sw12733
GO:0016021 integral to membrane	32	0.993763	0.772818	BGIBMGA002311-PA	sw11787
GO:0016021 integral to membrane	32	0.993763	0.772818	BGIBMGA000724-PA	sw08035
GO:0016021 integral to membrane	32	0.993763	0.772818	BGIBMGA012203-PA	sw20997
GO:0016021 integral to membrane	32	0.993763	0.772818	BGIBMGA007043-PA	sw15356
GO:0016021 integral to membrane	32	0.993763	0.772818	BGIBMGA005473-PA	sw12680
GO:0016021 integral to membrane	32	0.993763	0.772818	BGIBMGA005329-PA	sw17036
GO:0016021 integral to membrane	32	0.993763	0.772818	BGIBMGA004120-PA	sw00105
GO:0016021 integral to membrane	32	0.993763	0.772818	BGIBMGA003740-PA	sw03086
GO:0016021 integral to membrane	32	0.993763	0.772818	BGIBMGA002999-PA	sw05246
GO:0016021 integral to membrane	32	0.993763	0.772818	BGIBMGA012790-PA	sw14335
GO:0016021 integral to membrane	32	0.993763	0.772818	BGIBMGA011284-PA	sw02113
GO:0016021 integral to membrane	32	0.993763	0.772818	BGIBMGA010959-PA	sw14136
GO:0016021 integral to membrane	32	0.993763	0.772818	BGIBMGA010435-PA	sw11531;sw05285
GO:0016021 integral to membrane	32	0.993763	0.772818	BGIBMGA010088-PA	sw02206
GO:0016021 integral to membrane	32	0.993763	0.772818	BGIBMGA008286-PA	sw06907
GO:0016021 integral to membrane	32	0.993763	0.772818	BGIBMGA007738-PA	sw20863
GO:0016021 integral to membrane	32	0.993763	0.772818	BGIBMGA002635-PA	sw00332
GO:0016021 integral to membrane	32	0.993763	0.772818	BGIBMGA001464-PA	sw13376
GO:0030176 integral to endoplasmic reticulum membrane	1	0.366513	0.578684	BGIBMGA005328-PA	sw03872
GO:0005694 chromosome	1	0.98485	0.772818	BGIBMGA005449-PA	sw14235
GO:0005743 mitochondrial inner membrane	4	0.438131	0.671466	BGIBMGA014202-PA	sw18002
GO:0005743 mitochondrial inner membrane	4	0.438131	0.671466	BGIBMGA010351-PA	sw01372
GO:0005743 mitochondrial inner membrane	4	0.438131	0.671466	BGIBMGA003562-PA	sw05929
GO:0005743 mitochondrial inner membrane	4	0.438131	0.671466	BGIBMGA013243-PA	sw03300
GO:0005622 intracellular	113	0.999908	0.772818	BGIBMGA011416-PA	sw06340
GO:0005622 intracellular	113	0.999908	0.772818	BGIBMGA009863-PA	sw14386
GO:0005622 intracellular	113	0.999908	0.772818	BGIBMGA009130-PA	sw09346
GO:0005622 intracellular	113	0.999908	0.772818	BGIBMGA008753-PA	sw19719
GO:0005622 intracellular	113	0.999908	0.772818	BGIBMGA002090-PA	sw12336
GO:0005622 intracellular	113	0.999908	0.772818	BGIBMGA014214-PA	sw14169
GO:0005622 intracellular	113	0.999908	0.772818	BGIBMGA013792-PA	sw21887;sw21888
GO:0005622 intracellular	113	0.999908	0.772818	BGIBMGA012954-PA	sw14056
GO:0005622 intracellular	113	0.999908	0.772818	BGIBMGA012021-PA	sw18633
GO:0005622 intracellular	113	0.999908	0.772818	BGIBMGA011997-PA	sw19920
GO:0005622 intracellular	113	0.999908	0.772818	BGIBMGA011822-PA	sw06240
GO:0005622 intracellular	113	0.999908	0.772818	BGIBMGA011620-PA	sw11581
GO:0005622 intracellular	113	0.999908	0.772818	BGIBMGA011272-PA	sw16922
GO:0005622 intracellular	113	0.999908	0.772818	BGIBMGA011498-PA	sw13937
GO:0005622 intracellular	113	0.999908	0.772818	BGIBMGA010840-PA	sw11030
GO:0005622 intracellular	113	0.999908	0.772818	BGIBMGA010487-PA	sw10516
GO:0005622 intracellular	113	0.999908	0.772818	BGIBMGA010173-PA	sw03058
GO:0005622 intracellular	113	0.999908	0.772818	BGIBMGA010163-PA	sw01450;sw01449
GO:0005622 intracellular	113	0.999908	0.772818	BGIBMGA009934-PA	sw03985
GO:0005622 intracellular	113	0.999908	0.772818	BGIBMGA009138-PA	sw16424
GO:0005622 intracellular	113	0.999908	0.772818	BGIBMGA009208-PA	sw01138
GO:0005622 intracellular	113	0.999908	0.772818	BGIBMGA008881-PA	sw10763
GO:0005622 intracellular	113	0.999908	0.772818	BGIBMGA008783-PA	sw20816
GO:0005622 intracellular	113	0.999908	0.772818	BGIBMGA008865-PA	sw07435
GO:0005622 intracellular	113	0.999908	0.772818	BGIBMGA008742-PA	sw06538
GO:0005622 intracellular	113	0.999908	0.772818	BGIBMGA007756-PA	sw15735
GO:0005622 intracellular	113	0.999908	0.772818	BGIBMGA007717-PA	sw09294
GO:0005622 intracellular	113	0.999908	0.772818	BGIBMGA007412-PA	sw08215
GO:0005622 intracellular	113	0.999908	0.772818	BGIBMGA007311-PA	sw09382
GO:0005622 intracellular	113	0.999908	0.772818	BGIBMGA006945-PA	sw01732
GO:0005622 intracellular	113	0.999908	0.772818	BGIBMGA006986-PA	sw10515
GO:0005622 intracellular	113	0.999908	0.772818	BGIBMGA006414-PA	sw20633
GO:0005622 intracellular	113	0.999908	0.772818	BGIBMGA006192-PA	sw16930
GO:0005622 intracellular	113	0.999908	0.772818	BGIBMGA005928-PA	sw07397
GO:0005622 intracellular	113	0.999908	0.772818	BGIBMGA004933-PA	sw04647
GO:0005622 intracellular	113	0.999908	0.772818	BGIBMGA003462-PA	sw20650
GO:0005622 intracellular	113	0.999908	0.772818	BGIBMGA004112-PA	sw08947
GO:0005622 intracellular	113	0.999908	0.772818	BGIBMGA003341-PA	sw18896
GO:0005622 intracellular	113	0.999908	0.772818	BGIBMGA002811-PA	sw01479
GO:0005622 intracellular	113	0.999908	0.772818	BGIBMGA002572-PA	sw01783
GO:0005622 intracellular	113	0.999908	0.772818	BGIBMGA002152-PA	sw18991
GO:0005622 intracellular	113	0.999908	0.772818	BGIBMGA001991-PA	sw17915
GO:0005622 intracellular	113	0.999908	0.772818	BGIBMGA001661-PA	sw06571
GO:0005622 intracellular	113	0.999908	0.772818	BGIBMGA001576-PA	sw06814
GO:0005622 intracellular	113	0.999908	0.772818	BGIBMGA000867-PA	sw22841
GO:0005622 intracellular	113	0.999908	0.772818	BGIBMGA000626-PA	sw04182;sw11103
GO:0005622 intracellular	113	0.999908	0.772818	BGIBMGA000474-PA	sw12516
GO:0005622 intracellular	113	0.999908	0.772818	BGIBMGA000129-PA	sw04646
GO:0005622 intracellular	113	0.999908	0.772818	BGIBMGA000066-PA	sw10015
GO:0005622 intracellular	113	0.999908	0.772818	BGIBMGA014094-PA	sw22946
GO:0005622 intracellular	113	0.999908	0.772818	BGIBMGA013765-PA	sw15391
GO:0005622 intracellular	113	0.999908	0.772818	BGIBMGA011467-PA	sw05386
GO:0005622 intracellular	113	0.999908	0.772818	BGIBMGA011446-PA	sw12805
GO:0005622 intracellular	113	0.999908	0.772818	BGIBMGA009319-PA	sw14588
GO:0005622 intracellular	113	0.999908	0.772818	BGIBMGA009129-PA	sw14842
GO:0005622 intracellular	113	0.999908	0.772818	BGIBMGA008903-PA	sw04086
GO:0005622 intracellular	113	0.999908	0.772818	BGIBMGA008785-PA	sw19719
GO:0005622 intracellular	113	0.999908	0.772818	BGIBMGA007743-PA	sw04089
GO:0005622 intracellular	113	0.999908	0.772818	BGIBMGA006975-PA	sw09737
GO:0005622 intracellular	113	0.999908	0.772818	BGIBMGA007363-PA	sw08978
GO:0005622 intracellular	113	0.999908	0.772818	BGIBMGA006966-PA	sw18132
GO:0005622 intracellular	113	0.999908	0.772818	BGIBMGA006867-PA	sw11605
GO:0005622 intracellular	113	0.999908	0.772818	BGIBMGA006796-PA	sw11689
GO:0005622 intracellular	113	0.999908	0.772818	BGIBMGA005684-PA	sw14465
GO:0005622 intracellular	113	0.999908	0.772818	BGIBMGA004977-PA	sw07701
GO:0005622 intracellular	113	0.999908	0.772818	BGIBMGA005162-PA	sw18512
GO:0005622 intracellular	113	0.999908	0.772818	BGIBMGA004375-PA	sw18881
GO:0005622 intracellular	113	0.999908	0.772818	BGIBMGA004713-PA	sw06384
GO:0005622 intracellular	113	0.999908	0.772818	BGIBMGA004078-PA	sw09461
GO:0005622 intracellular	113	0.999908	0.772818	BGIBMGA003913-PA	sw13930
GO:0005622 intracellular	113	0.999908	0.772818	BGIBMGA003978-PA	sw03984
GO:0005622 intracellular	113	0.999908	0.772818	BGIBMGA003726-PA	sw15809
GO:0005622 intracellular	113	0.999908	0.772818	BGIBMGA003397-PA	sw20806
GO:0005622 intracellular	113	0.999908	0.772818	BGIBMGA003197-PA	sw03607
GO:0005622 intracellular	113	0.999908	0.772818	BGIBMGA003318-PA	sw18121;sw12063
GO:0005622 intracellular	113	0.999908	0.772818	BGIBMGA002405-PA	sw13048
GO:0005622 intracellular	113	0.999908	0.772818	BGIBMGA013157-PA	sw18239
GO:0005622 intracellular	113	0.999908	0.772818	BGIBMGA001744-PA	sw13812
GO:0005622 intracellular	113	0.999908	0.772818	BGIBMGA012546-PA	sw15710
GO:0005622 intracellular	113	0.999908	0.772818	BGIBMGA012414-PA	sw10193;sw15177
GO:0005622 intracellular	113	0.999908	0.772818	BGIBMGA010139-PA	sw10520
GO:0005622 intracellular	113	0.999908	0.772818	BGIBMGA011282-PA	sw10519
GO:0005622 intracellular	113	0.999908	0.772818	BGIBMGA008301-PA	sw11935
GO:0005622 intracellular	113	0.999908	0.772818	BGIBMGA008208-PA	sw09018
GO:0005622 intracellular	113	0.999908	0.772818	BGIBMGA006120-PA	sw12607
GO:0005622 intracellular	113	0.999908	0.772818	BGIBMGA006919-PA	sw12191
GO:0005622 intracellular	113	0.999908	0.772818	BGIBMGA005324-PA	sw06060
GO:0005622 intracellular	113	0.999908	0.772818	BGIBMGA004911-PA	sw15721
GO:0005622 intracellular	113	0.999908	0.772818	BGIBMGA005268-PA	sw14861
GO:0005622 intracellular	113	0.999908	0.772818	BGIBMGA004838-PA	sw04707
GO:0005622 intracellular	113	0.999908	0.772818	BGIBMGA004332-PA	sw18328
GO:0005622 intracellular	113	0.999908	0.772818	BGIBMGA003923-PA	sw06149
GO:0005622 intracellular	113	0.999908	0.772818	BGIBMGA003766-PA	sw12060
GO:0005622 intracellular	113	0.999908	0.772818	BGIBMGA003648-PA	sw18198
GO:0005622 intracellular	113	0.999908	0.772818	BGIBMGA003337-PA	sw04964
GO:0005622 intracellular	113	0.999908	0.772818	BGIBMGA002640-PA	sw12476
GO:0005622 intracellular	113	0.999908	0.772818	BGIBMGA002164-PA	sw17874
GO:0005622 intracellular	113	0.999908	0.772818	BGIBMGA001800-PA	sw21047
GO:0005622 intracellular	113	0.999908	0.772818	BGIBMGA001501-PA	sw02103
GO:0005622 intracellular	113	0.999908	0.772818	BGIBMGA001616-PA	sw02297;sw00891
GO:0005622 intracellular	113	0.999908	0.772818	BGIBMGA001471-PA	sw06346
GO:0005622 intracellular	113	0.999908	0.772818	BGIBMGA001483-PA	sw02130
GO:0005622 intracellular	113	0.999908	0.772818	BGIBMGA001106-PA	sw04583
GO:0005622 intracellular	113	0.999908	0.772818	BGIBMGA000959-PA	sw02983
GO:0005622 intracellular	113	0.999908	0.772818	BGIBMGA001043-PA	sw08699
GO:0005622 intracellular	113	0.999908	0.772818	BGIBMGA000924-PA	sw20069
GO:0005622 intracellular	113	0.999908	0.772818	BGIBMGA000882-PA	sw14128
GO:0005622 intracellular	113	0.999908	0.772818	BGIBMGA000244-PA	sw05410
GO:0005792 microsome	3	0.016612	0.043278	BGIBMGA013930-PA	sw18593
GO:0005792 microsome	3	0.016612	0.043278	BGIBMGA007043-PA	sw15356
GO:0005792 microsome	3	0.016612	0.043278	BGIBMGA003048-PA	sw07925
GO:0030125 clathrin vesicle coat	1	0.628158	0.772818	BGIBMGA001060-PA	sw22924
GO:0042719 mitochondrial intermembrane space protein transporter complex	2	0.111794	0.215208	BGIBMGA014607-PA	sw05264
GO:0042719 mitochondrial intermembrane space protein transporter complex	2	0.111794	0.215208	BGIBMGA003070-PA	sw06665
GO:0005761 mitochondrial ribosome	1	0.073255	0.151932	BGIBMGA000440-PA	sw09140
GO:0005643 nuclear pore	3	0.123742	0.233828	BGIBMGA001123-PA	sw09870
GO:0005643 nuclear pore	3	0.123742	0.233828	BGIBMGA003126-PA	sw14840
GO:0005643 nuclear pore	3	0.123742	0.233828	BGIBMGA010958-PA	sw19308
GO:0005783 endoplasmic reticulum	5	0.302883	0.49548	BGIBMGA012931-PA	sw05230
GO:0005783 endoplasmic reticulum	5	0.302883	0.49548	BGIBMGA006269-PA	sw14094
GO:0005783 endoplasmic reticulum	5	0.302883	0.49548	BGIBMGA005769-PA	sw10891
GO:0005783 endoplasmic reticulum	5	0.302883	0.49548	BGIBMGA002570-PA	sw12733
GO:0005783 endoplasmic reticulum	5	0.302883	0.49548	BGIBMGA012203-PA	sw20997
GO:0005681 spliceosome complex	3	0.015304	0.04098	BGIBMGA009307-PA	sw06899
GO:0005681 spliceosome complex	3	0.015304	0.04098	BGIBMGA009816-PA	sw05724;sw18288
GO:0005634 nucleus	49	0.717573	0.772818	BGIBMGA012898-PA	sw10703
GO:0005634 nucleus	49	0.717573	0.772818	BGIBMGA000865-PA	sw06688
GO:0005634 nucleus	49	0.717573	0.772818	BGIBMGA012021-PA	sw18633
GO:0005634 nucleus	49	0.717573	0.772818	BGIBMGA008666-PA	sw22011
GO:0005634 nucleus	49	0.717573	0.772818	BGIBMGA008783-PA	sw20816
GO:0005634 nucleus	49	0.717573	0.772818	BGIBMGA006680-PA	sw13868
GO:0005634 nucleus	49	0.717573	0.772818	BGIBMGA006645-PA	sw06097
GO:0005634 nucleus	49	0.717573	0.772818	BGIBMGA006415-PA	sw18575
GO:0005634 nucleus	49	0.717573	0.772818	BGIBMGA004336-PA	sw06415
GO:0005634 nucleus	49	0.717573	0.772818	BGIBMGA006039-PA	sw18459
GO:0005634 nucleus	49	0.717573	0.772818	BGIBMGA003134-PA	sw11853
GO:0005634 nucleus	49	0.717573	0.772818	BGIBMGA001123-PA	sw09870
GO:0005634 nucleus	49	0.717573	0.772818	BGIBMGA014402-PA	sw01154
GO:0005634 nucleus	49	0.717573	0.772818	BGIBMGA013987-PA	sw09136
GO:0005634 nucleus	49	0.717573	0.772818	BGIBMGA011788-PA	sw16489
GO:0005634 nucleus	49	0.717573	0.772818	BGIBMGA011737-PA	sw07451
GO:0005634 nucleus	49	0.717573	0.772818	BGIBMGA010136-PA	sw07615
GO:0005634 nucleus	49	0.717573	0.772818	BGIBMGA011500-PA	sw04471
GO:0005634 nucleus	49	0.717573	0.772818	BGIBMGA009249-PA	sw04271
GO:0005634 nucleus	49	0.717573	0.772818	BGIBMGA007949-PA	sw17724
GO:0005634 nucleus	49	0.717573	0.772818	BGIBMGA005564-PA	sw03078
GO:0005634 nucleus	49	0.717573	0.772818	BGIBMGA007688-PA	sw13309
GO:0005634 nucleus	49	0.717573	0.772818	BGIBMGA005377-PA	sw12661
GO:0005634 nucleus	49	0.717573	0.772818	BGIBMGA005288-PA	sw09661
GO:0005634 nucleus	49	0.717573	0.772818	BGIBMGA004740-PA	sw16324
GO:0005634 nucleus	49	0.717573	0.772818	BGIBMGA004927-PA	sw08013
GO:0005634 nucleus	49	0.717573	0.772818	BGIBMGA004158-PA	sw15523
GO:0005634 nucleus	49	0.717573	0.772818	BGIBMGA003465-PA	sw16380
GO:0005634 nucleus	49	0.717573	0.772818	BGIBMGA003913-PA	sw13930
GO:0005634 nucleus	49	0.717573	0.772818	BGIBMGA001739-PA	sw09865
GO:0005634 nucleus	49	0.717573	0.772818	BGIBMGA001084-PA	sw09828
GO:0005634 nucleus	49	0.717573	0.772818	BGIBMGA000157-PA	sw08752
GO:0005634 nucleus	49	0.717573	0.772818	BGIBMGA014048-PA	sw10812
GO:0005634 nucleus	49	0.717573	0.772818	BGIBMGA013624-PA	sw18672
GO:0005634 nucleus	49	0.717573	0.772818	BGIBMGA012916-PA	sw12955
GO:0005634 nucleus	49	0.717573	0.772818	BGIBMGA012860-PA	sw21166
GO:0005634 nucleus	49	0.717573	0.772818	BGIBMGA012627-PA	sw20446
GO:0005634 nucleus	49	0.717573	0.772818	BGIBMGA011133-PA	sw12307
GO:0005634 nucleus	49	0.717573	0.772818	BGIBMGA009730-PA	sw11242
GO:0005634 nucleus	49	0.717573	0.772818	BGIBMGA010655-PA	sw21226
GO:0005634 nucleus	49	0.717573	0.772818	BGIBMGA008208-PA	sw09018
GO:0005634 nucleus	49	0.717573	0.772818	BGIBMGA006839-PA	sw11067
GO:0005634 nucleus	49	0.717573	0.772818	BGIBMGA008085-PA	sw14124
GO:0005634 nucleus	49	0.717573	0.772818	BGIBMGA006385-PA	sw08418
GO:0005634 nucleus	49	0.717573	0.772818	BGIBMGA004823-PA	sw07453
GO:0005634 nucleus	49	0.717573	0.772818	BGIBMGA005798-PA	sw18161
GO:0005634 nucleus	49	0.717573	0.772818	BGIBMGA003398-PA	sw11250;sw19110
GO:0005634 nucleus	49	0.717573	0.772818	BGIBMGA001581-PA	sw14359
GO:0005737 cytoplasm	17	1.0	0.772818	BGIBMGA013133-PA	sw20364
GO:0005737 cytoplasm	17	1.0	0.772818	BGIBMGA000292-PA	BGIBMGA000292
GO:0005737 cytoplasm	17	1.0	0.772818	BGIBMGA007842-PA	sw18289
GO:0005737 cytoplasm	17	1.0	0.772818	BGIBMGA003073-PA	sw22898
GO:0005737 cytoplasm	17	1.0	0.772818	BGIBMGA002020-PA	sw12615
GO:0005737 cytoplasm	17	1.0	0.772818	BGIBMGA001123-PA	sw09870
GO:0005737 cytoplasm	17	1.0	0.772818	BGIBMGA012437-PA	sw02477
GO:0005737 cytoplasm	17	1.0	0.772818	BGIBMGA014402-PA	sw01154
GO:0005737 cytoplasm	17	1.0	0.772818	BGIBMGA011428-PA	sw07589
GO:0005737 cytoplasm	17	1.0	0.772818	BGIBMGA011334-PA	sw21674
GO:0005737 cytoplasm	17	1.0	0.772818	BGIBMGA006816-PA	sw11642
GO:0005737 cytoplasm	17	1.0	0.772818	BGIBMGA005672-PA	sw01021
GO:0005737 cytoplasm	17	1.0	0.772818	BGIBMGA001773-PA	sw10862
GO:0005737 cytoplasm	17	1.0	0.772818	BGIBMGA004688-PA	sw20739
GO:0005737 cytoplasm	17	1.0	0.772818	BGIBMGA002746-PA	sw00453;BGIBMGA002746
GO:0005737 cytoplasm	17	1.0	0.772818	BGIBMGA001556-PA	sw12388
GO:0005673 transcription factor TFIIE complex	2	0.005363	0.015697	BGIBMGA005878-PA	sw06082
GO:0005673 transcription factor TFIIE complex	2	0.005363	0.015697	BGIBMGA000355-PA	sw11096
GO:0005787 signal peptidase complex	2	0.046205	0.109121	BGIBMGA003048-PA	sw07925
GO:0005787 signal peptidase complex	2	0.046205	0.109121	BGIBMGA007043-PA	sw15356
GO:0005961 glycine dehydrogenase complex (decarboxylating)	1	0.073255	0.151932	BGIBMGA000391-PA	sw19567
GO:0000015 phosphopyruvate hydratase complex	3	0.262381	0.43806	BGIBMGA005493-PA	sw19274;sw02767;sw19290
GO:0005789 endoplasmic reticulum membrane	2	0.486382	0.728746	BGIBMGA008074-PA	sw10448
GO:0005789 endoplasmic reticulum membrane	2	0.486382	0.728746	BGIBMGA002814-PA	sw07956
GO:0005742 mitochondrial outer membrane translocase complex	1	0.073255	0.151932	BGIBMGA000107-PA	sw00185
GO:0005840 ribosome	65	0.0	0.0	BGIBMGA011416-PA	sw06340
GO:0005840 ribosome	65	0.0	0.0	BGIBMGA009863-PA	sw14386
GO:0005840 ribosome	65	0.0	0.0	BGIBMGA009130-PA	sw09346
GO:0005840 ribosome	65	0.0	0.0	BGIBMGA013792-PA	sw21887;sw21888
GO:0005840 ribosome	65	0.0	0.0	BGIBMGA012954-PA	sw14056
GO:0005840 ribosome	65	0.0	0.0	BGIBMGA011620-PA	sw11581
GO:0005840 ribosome	65	0.0	0.0	BGIBMGA010487-PA	sw10516
GO:0005840 ribosome	65	0.0	0.0	BGIBMGA010173-PA	sw03058
GO:0005840 ribosome	65	0.0	0.0	BGIBMGA009934-PA	sw03985
GO:0005840 ribosome	65	0.0	0.0	BGIBMGA009208-PA	sw01138
GO:0005840 ribosome	65	0.0	0.0	BGIBMGA008881-PA	sw10763
GO:0005840 ribosome	65	0.0	0.0	BGIBMGA008865-PA	sw07435
GO:0005840 ribosome	65	0.0	0.0	BGIBMGA007412-PA	sw08215
GO:0005840 ribosome	65	0.0	0.0	BGIBMGA007311-PA	sw09382
GO:0005840 ribosome	65	0.0	0.0	BGIBMGA006986-PA	sw10515
GO:0005840 ribosome	65	0.0	0.0	BGIBMGA006414-PA	sw20633
GO:0005840 ribosome	65	0.0	0.0	BGIBMGA005928-PA	sw07397
GO:0005840 ribosome	65	0.0	0.0	BGIBMGA004112-PA	sw08947
GO:0005840 ribosome	65	0.0	0.0	BGIBMGA002811-PA	sw01479
GO:0005840 ribosome	65	0.0	0.0	BGIBMGA002572-PA	sw01783
GO:0005840 ribosome	65	0.0	0.0	BGIBMGA001991-PA	sw17915
GO:0005840 ribosome	65	0.0	0.0	BGIBMGA000867-PA	sw22841
GO:0005840 ribosome	65	0.0	0.0	BGIBMGA000066-PA	sw10015
GO:0005840 ribosome	65	0.0	0.0	BGIBMGA014094-PA	sw22946
GO:0005840 ribosome	65	0.0	0.0	BGIBMGA013765-PA	sw15391
GO:0005840 ribosome	65	0.0	0.0	BGIBMGA011467-PA	sw05386
GO:0005840 ribosome	65	0.0	0.0	BGIBMGA011446-PA	sw12805
GO:0005840 ribosome	65	0.0	0.0	BGIBMGA009319-PA	sw14588
GO:0005840 ribosome	65	0.0	0.0	BGIBMGA008903-PA	sw04086
GO:0005840 ribosome	65	0.0	0.0	BGIBMGA007743-PA	sw04089
GO:0005840 ribosome	65	0.0	0.0	BGIBMGA007363-PA	sw08978
GO:0005840 ribosome	65	0.0	0.0	BGIBMGA006975-PA	sw09737
GO:0005840 ribosome	65	0.0	0.0	BGIBMGA005684-PA	sw14465
GO:0005840 ribosome	65	0.0	0.0	BGIBMGA006867-PA	sw11605
GO:0005840 ribosome	65	0.0	0.0	BGIBMGA005162-PA	sw18512
GO:0005840 ribosome	65	0.0	0.0	BGIBMGA004977-PA	sw07701
GO:0005840 ribosome	65	0.0	0.0	BGIBMGA004078-PA	sw09461
GO:0005840 ribosome	65	0.0	0.0	BGIBMGA004375-PA	sw18881
GO:0005840 ribosome	65	0.0	0.0	BGIBMGA003978-PA	sw03984
GO:0005840 ribosome	65	0.0	0.0	BGIBMGA003726-PA	sw15809
GO:0005840 ribosome	65	0.0	0.0	BGIBMGA003197-PA	sw03607
GO:0005840 ribosome	65	0.0	0.0	BGIBMGA002405-PA	sw13048
GO:0005840 ribosome	65	0.0	0.0	BGIBMGA013157-PA	sw18239
GO:0005840 ribosome	65	0.0	0.0	BGIBMGA012414-PA	sw10193;sw15177
GO:0005840 ribosome	65	0.0	0.0	BGIBMGA012546-PA	sw15710
GO:0005840 ribosome	65	0.0	0.0	BGIBMGA011282-PA	sw10519
GO:0005840 ribosome	65	0.0	0.0	BGIBMGA010139-PA	sw10520
GO:0005840 ribosome	65	0.0	0.0	BGIBMGA008301-PA	sw11935
GO:0005840 ribosome	65	0.0	0.0	BGIBMGA006919-PA	sw12191
GO:0005840 ribosome	65	0.0	0.0	BGIBMGA004911-PA	sw15721
GO:0005840 ribosome	65	0.0	0.0	BGIBMGA004838-PA	sw04707
GO:0005840 ribosome	65	0.0	0.0	BGIBMGA003923-PA	sw06149
GO:0005840 ribosome	65	0.0	0.0	BGIBMGA003337-PA	sw04964
GO:0005840 ribosome	65	0.0	0.0	BGIBMGA002164-PA	sw17874
GO:0005840 ribosome	65	0.0	0.0	BGIBMGA001800-PA	sw21047
GO:0005840 ribosome	65	0.0	0.0	BGIBMGA001501-PA	sw02103
GO:0005840 ribosome	65	0.0	0.0	BGIBMGA001483-PA	sw02130
GO:0005840 ribosome	65	0.0	0.0	BGIBMGA001471-PA	sw06346
GO:0005840 ribosome	65	0.0	0.0	BGIBMGA001043-PA	sw08699
GO:0005840 ribosome	65	0.0	0.0	BGIBMGA001106-PA	sw04583
GO:0005840 ribosome	65	0.0	0.0	BGIBMGA000959-PA	sw02983
GO:0005840 ribosome	65	0.0	0.0	BGIBMGA000924-PA	sw20069
GO:0005840 ribosome	65	0.0	0.0	BGIBMGA000882-PA	sw14128
GO:0016020 membrane	44	1.0	0.772818	BGIBMGA012718-PA	sw16063
GO:0016020 membrane	44	1.0	0.772818	BGIBMGA011593-PA	sw20812
GO:0016020 membrane	44	1.0	0.772818	BGIBMGA013930-PA	sw18593
GO:0016020 membrane	44	1.0	0.772818	BGIBMGA011038-PA	sw00297
GO:0016020 membrane	44	1.0	0.772818	BGIBMGA008597-PA	sw10709
GO:0016020 membrane	44	1.0	0.772818	BGIBMGA010801-PA	sw11231
GO:0016020 membrane	44	1.0	0.772818	BGIBMGA007500-PA	sw18059
GO:0016020 membrane	44	1.0	0.772818	BGIBMGA006161-PA	sw12652
GO:0016020 membrane	44	1.0	0.772818	BGIBMGA006063-PA	sw03233;sw18497
GO:0016020 membrane	44	1.0	0.772818	BGIBMGA006062-PA	sw11568
GO:0016020 membrane	44	1.0	0.772818	BGIBMGA004993-PA	sw15643;sw09859
GO:0016020 membrane	44	1.0	0.772818	BGIBMGA004889-PA	sw00286
GO:0016020 membrane	44	1.0	0.772818	BGIBMGA003950-PA	sw14090
GO:0016020 membrane	44	1.0	0.772818	BGIBMGA002971-PA	sw20508
GO:0016020 membrane	44	1.0	0.772818	BGIBMGA002851-PA	sw04209
GO:0016020 membrane	44	1.0	0.772818	BGIBMGA001669-PA	sw08963
GO:0016020 membrane	44	1.0	0.772818	BGIBMGA000496-PA	sw13479
GO:0016020 membrane	44	1.0	0.772818	BGIBMGA012437-PA	sw02477
GO:0016020 membrane	44	1.0	0.772818	BGIBMGA013965-PA	sw13289
GO:0016020 membrane	44	1.0	0.772818	BGIBMGA012368-PA	sw09886
GO:0016020 membrane	44	1.0	0.772818	BGIBMGA007837-PA	sw11707
GO:0016020 membrane	44	1.0	0.772818	BGIBMGA011428-PA	sw07589
GO:0016020 membrane	44	1.0	0.772818	BGIBMGA007724-PA	sw14055
GO:0016020 membrane	44	1.0	0.772818	BGIBMGA006099-PA	sw04073
GO:0016020 membrane	44	1.0	0.772818	BGIBMGA006164-PA	sw03144
GO:0016020 membrane	44	1.0	0.772818	BGIBMGA003727-PA	sw21021
GO:0016020 membrane	44	1.0	0.772818	BGIBMGA002952-PA	sw14978
GO:0016020 membrane	44	1.0	0.772818	BGIBMGA002621-PA	sw08300
GO:0016020 membrane	44	1.0	0.772818	BGIBMGA002432-PA	sw09511
GO:0016020 membrane	44	1.0	0.772818	BGIBMGA001712-PA	sw07022
GO:0016020 membrane	44	1.0	0.772818	BGIBMGA001302-PA	sw07674
GO:0016020 membrane	44	1.0	0.772818	BGIBMGA012687-PA	sw13452
GO:0016020 membrane	44	1.0	0.772818	BGIBMGA013713-PA	sw07544
GO:0016020 membrane	44	1.0	0.772818	BGIBMGA012093-PA	sw10500
GO:0016020 membrane	44	1.0	0.772818	BGIBMGA011260-PA	sw19840
GO:0016020 membrane	44	1.0	0.772818	BGIBMGA011087-PA	sw10640
GO:0016020 membrane	44	1.0	0.772818	BGIBMGA008238-PA	sw18777
GO:0016020 membrane	44	1.0	0.772818	BGIBMGA005076-PA	sw08334
GO:0016020 membrane	44	1.0	0.772818	BGIBMGA006181-PA	sw16503
GO:0016020 membrane	44	1.0	0.772818	BGIBMGA003889-PA	sw05307
GO:0016020 membrane	44	1.0	0.772818	BGIBMGA002294-PA	sw21160
GO:0016020 membrane	44	1.0	0.772818	BGIBMGA002526-PA	sw00643
GO:0005744 mitochondrial inner membrane presequence translocase complex	1	0.141146	0.258836	BGIBMGA008714-PA	sw11111
GO:0005669 transcription factor TFIID complex	1	0.455951	0.69292	BGIBMGA010172-PA	sw11034
GO:0030126 COPI vesicle coat	1	0.262381	0.43806	BGIBMGA013717-PA	sw06122
GO:0043234 protein complex	4	1.0	0.772818	BGIBMGA009131-PA	sw09774
GO:0043234 protein complex	4	1.0	0.772818	BGIBMGA001707-PA	sw09774
GO:0043234 protein complex	4	1.0	0.772818	BGIBMGA002103-PA	sw01296
GO:0043234 protein complex	4	1.0	0.772818	BGIBMGA009133-PA	sw01133
GO:0043234 protein complex	4	1.0	0.772818	BGIBMGA009132-PA	sw17349;sw09774
GO:0005746 mitochondrial electron transport chain	1	0.204067	0.35413	BGIBMGA010684-PA	sw08851
GO:0030130 clathrin coat of trans-Golgi network vesicle	1	0.366513	0.578684	BGIBMGA012922-PA	sw04218
GO:0008290 F-actin capping protein complex	2	0.015304	0.04098	BGIBMGA012665-PA	sw07863
GO:0008290 F-actin capping protein complex	2	0.015304	0.04098	BGIBMGA009430-PA	sw12548
GO:0005667 transcription factor complex	1	0.839083	0.772818	BGIBMGA012459-PA	sw09767
GO:0000922 spindle pole	1	0.204067	0.35413	BGIBMGA007584-PA	sw09342
GO:0005853 eukaryotic translation elongation factor 1 complex	2	0.046205	0.109121	BGIBMGA008302-PA	sw11933
GO:0005853 eukaryotic translation elongation factor 1 complex	2	0.046205	0.109121	BGIBMGA008921-PA	sw06939
GO:0005856 cytoskeleton	2	0.999805	0.772818	BGIBMGA013120-PA	sw03199
GO:0005856 cytoskeleton	2	0.999805	0.772818	BGIBMGA004713-PA	sw06384
GO:0030141 secretory granule	1	0.073255	0.151932	BGIBMGA005220-PA	sw20789
GO:0005758 mitochondrial intermembrane space	1	0.495821	0.739293	BGIBMGA007343-PA	sw10827
GO:0000775 chromosome, pericentric region	2	0.111794	0.215208	BGIBMGA013624-PA	sw18672
GO:0000775 chromosome, pericentric region	2	0.111794	0.215208	BGIBMGA005798-PA	sw18161
GO:0008076 voltage-gated potassium channel complex	1	0.567013	0.772818	BGIBMGA002294-PA	sw21160
GO:0005852 eukaryotic translation initiation factor 3 complex	1	0.262381	0.43806	BGIBMGA012851-PA	sw07893
GO:0009320 phosphoribosylaminoimidazole carboxylase complex	2	0.073255	0.151932	BGIBMGA007935-PA	sw10102;sw17399
GO:0005850 eukaryotic translation initiation factor 2 complex	1	0.141146	0.258836	BGIBMGA004302-PA	sw00917
GO:0016459 myosin	1	0.912516	0.772818	BGIBMGA014236-PA	sw21558
GO:0005956 protein kinase CK2 complex	1	0.141146	0.258836	BGIBMGA007942-PA	sw14759
GO:0005777 peroxisome	1	0.655414	0.772818	BGIBMGA002576-PA	sw19958
GO:0043626 PCNA complex	1	0.141146	0.258836	BGIBMGA010906-PA	sw00966
GO:0031012 extracellular matrix	2	0.656155	0.772818	BGIBMGA001913-PA	sw20719
GO:0031012 extracellular matrix	2	0.656155	0.772818	BGIBMGA002018-PA	sw16006
GO:0030529 ribonucleoprotein complex	8	0.99812	0.772818	BGIBMGA013703-PA	sw10850
GO:0030529 ribonucleoprotein complex	8	0.99812	0.772818	BGIBMGA004573-PA	sw04110
GO:0030529 ribonucleoprotein complex	8	0.99812	0.772818	BGIBMGA010723-PA	sw03582
GO:0030529 ribonucleoprotein complex	8	0.99812	0.772818	BGIBMGA007068-PA	sw00404
GO:0030529 ribonucleoprotein complex	8	0.99812	0.772818	BGIBMGA003004-PA	sw19005
GO:0030529 ribonucleoprotein complex	8	0.99812	0.772818	BGIBMGA008899-PA	sw11758
GO:0030529 ribonucleoprotein complex	8	0.99812	0.772818	BGIBMGA008493-PA	sw16419
GO:0030529 ribonucleoprotein complex	8	0.99812	0.772818	BGIBMGA003840-PA	sw14297
GO:0030662 coated vesicle membrane	2	0.533452	0.772818	BGIBMGA009760-PA	sw01563
GO:0030662 coated vesicle membrane	2	0.533452	0.772818	BGIBMGA000800-PA	sw02921
GO:0016469 proton-transporting two-sector ATPase complex	21	0.0	0.0	BGIBMGA013964-PA	sw14354
GO:0016469 proton-transporting two-sector ATPase complex	21	0.0	0.0	BGIBMGA013511-PA	sw05108
GO:0016469 proton-transporting two-sector ATPase complex	21	0.0	0.0	BGIBMGA012555-PA	sw21555
GO:0016469 proton-transporting two-sector ATPase complex	21	0.0	0.0	BGIBMGA010246-PA	sw14793
GO:0016469 proton-transporting two-sector ATPase complex	21	0.0	0.0	BGIBMGA010588-PA	sw01535
GO:0016469 proton-transporting two-sector ATPase complex	21	0.0	0.0	BGIBMGA008542-PA	sw08178
GO:0016469 proton-transporting two-sector ATPase complex	21	0.0	0.0	BGIBMGA003901-PA	sw19335
GO:0016469 proton-transporting two-sector ATPase complex	21	0.0	0.0	BGIBMGA002311-PA	sw11787
GO:0016469 proton-transporting two-sector ATPase complex	21	0.0	0.0	BGIBMGA002241-PA	sw00795
GO:0016469 proton-transporting two-sector ATPase complex	21	0.0	0.0	BGIBMGA001853-PA	sw00394
GO:0016469 proton-transporting two-sector ATPase complex	21	0.0	0.0	BGIBMGA012153-PA	sw15520
GO:0016469 proton-transporting two-sector ATPase complex	21	0.0	0.0	BGIBMGA012549-PA	sw21438
GO:0016469 proton-transporting two-sector ATPase complex	21	0.0	0.0	BGIBMGA013965-PA	sw13289
GO:0016469 proton-transporting two-sector ATPase complex	21	0.0	0.0	BGIBMGA008670-PA	sw20262
GO:0016469 proton-transporting two-sector ATPase complex	21	0.0	0.0	BGIBMGA011936-PA	sw00488
GO:0016469 proton-transporting two-sector ATPase complex	21	0.0	0.0	BGIBMGA001302-PA	sw07674
GO:0016469 proton-transporting two-sector ATPase complex	21	0.0	0.0	BGIBMGA000804-PA	sw06216
GO:0016469 proton-transporting two-sector ATPase complex	21	0.0	0.0	BGIBMGA011504-PA	sw06908
GO:0016469 proton-transporting two-sector ATPase complex	21	0.0	0.0	BGIBMGA008295-PA	sw22916
GO:0016469 proton-transporting two-sector ATPase complex	21	0.0	0.0	BGIBMGA003889-PA	sw05307
GO:0016469 proton-transporting two-sector ATPase complex	21	0.0	0.0	BGIBMGA003196-PA	sw09888
GO:0042765 GPI-anchor transamidase complex	1	0.141146	0.258836	BGIBMGA002641-PA	sw09862
GO:0005739 mitochondrion	3	0.992491	0.772818	BGIBMGA013458-PA	sw04717
GO:0005739 mitochondrion	3	0.992491	0.772818	BGIBMGA002713-PA	sw11545
GO:0005739 mitochondrion	3	0.992491	0.772818	BGIBMGA009987-PA	sw16441
GO:0005576 extracellular region	13	0.995901	0.772818	BGIBMGA011968-PA	sw04546
GO:0005576 extracellular region	13	0.995901	0.772818	BGIBMGA013108-PA	sw09945
GO:0005576 extracellular region	13	0.995901	0.772818	BGIBMGA004403-PA	sw19103
GO:0005576 extracellular region	13	0.995901	0.772818	BGIBMGA011926-PA	sw00174
GO:0005576 extracellular region	13	0.995901	0.772818	BGIBMGA004395-PA	sw01299
GO:0005576 extracellular region	13	0.995901	0.772818	BGIBMGA012294-PA	sw12618
GO:0005576 extracellular region	13	0.995901	0.772818	BGIBMGA001438-PA	sw19028
GO:0005576 extracellular region	13	0.995901	0.772818	BGIBMGA011972-PA	sw05074
GO:0005576 extracellular region	13	0.995901	0.772818	BGIBMGA012476-PA	sw05222
GO:0005576 extracellular region	13	0.995901	0.772818	BGIBMGA007678-PA	sw16623;sw20346
GO:0005576 extracellular region	13	0.995901	0.772818	BGIBMGA006213-PA	sw06613
GO:0005576 extracellular region	13	0.995901	0.772818	BGIBMGA004399-PA	sw19103
GO:0005576 extracellular region	13	0.995901	0.772818	BGIBMGA003328-PA	sw11204
GO:0005784 translocon complex	1	0.204067	0.35413	BGIBMGA005328-PA	sw03872
GO:0005741 mitochondrial outer membrane	2	0.046205	0.109121	BGIBMGA013348-PA	sw20874
GO:0005741 mitochondrial outer membrane	2	0.046205	0.109121	BGIBMGA008955-PA	sw05702
GO:0015629 actin cytoskeleton	1	0.96752	0.772818	BGIBMGA002981-PA	sw12681
GO:0008305 integrin complex	1	0.262381	0.43806	BGIBMGA006878-PA	sw18890
GO:0005887 integral to plasma membrane	1	0.959174	0.772818	BGIBMGA006164-PA	sw03144
GO:0005680 anaphase-promoting complex	1	0.204067	0.35413	BGIBMGA003124-PA	sw08280
GO:0005658 alpha DNA polymerase:primase complex	1	0.073255	0.151932	BGIBMGA005991-PA	sw00926
GO:0005604 basement membrane	1	0.073255	0.151932	BGIBMGA002018-PA	sw16006
GO:0005730 nucleolus	1	0.073255	0.151932	BGIBMGA006588-PA	sw16285
GO:0005786 signal recognition particle (sensu Eukaryota)	4	0.003506	0.010532	BGIBMGA004993-PA	sw15643;sw09859
GO:0005786 signal recognition particle (sensu Eukaryota)	4	0.003506	0.010532	BGIBMGA012571-PA	sw13384
GO:0005786 signal recognition particle (sensu Eukaryota)	4	0.003506	0.010532	BGIBMGA001186-PA	sw17087
GO:0000785 chromatin	2	0.533452	0.772818	BGIBMGA011788-PA	sw16489
GO:0000785 chromatin	2	0.533452	0.772818	BGIBMGA012860-PA	sw21166
GO:0005578 extracellular matrix (sensu Metazoa)	2	0.486382	0.728746	BGIBMGA002018-PA	sw16006
GO:0005578 extracellular matrix (sensu Metazoa)	2	0.486382	0.728746	BGIBMGA003353-PA	sw16599
GO:0005875 microtubule associated complex	2	0.777959	0.772818	BGIBMGA006809-PA	sw16348
GO:0005875 microtubule associated complex	2	0.777959	0.772818	BGIBMGA012762-PA	sw21972
GO:0005815 microtubule organizing center	1	0.204067	0.35413	BGIBMGA007584-PA	sw09342
