# Supplementary material for: Microarray-based gene expression profiles of silkworm brains
Source: BMC Neurosci. 2011 Jan 19;12:8. doi: 10.1186/1471-2202-12-8 (PMC3032748; doi:10.1186/1471-2202-12-8)
Supplement: Additional file 2 — The automatic KEGG analysis of Molecule Annotation System for stably expressed genes. This file has multiple columns- pathway name, total, Pvalue, Qvalue, gene and symbol. Some probes representing new genes have no pathway name. [file 1471-2202-12-8-S2.XLS]

## Sheet: KEGG
PathwayName	Total	Pvalue	Qvalue	Gene	InputSymbol
Aminosugars metabolism	1	0.835619	0.312695	BGIBMGA005161	sw04397
Homologous recombination	1	0.485709	0.188119	BGIBMGA013073	sw17803
Biotin metabolism	1	0.173009	0.074689	BGIBMGA007043	sw15356
N-Glycan degradation	2	0.159388	0.069917	BGIBMGA000866	sw15088
N-Glycan degradation	2	0.159388	0.069917	BGIBMGA006905	sw15134
Cell cycle	10	0.018727	0.010904	BGIBMGA002644	sw21945;sw21948
Cell cycle	10	0.018727	0.010904	BGIBMGA003124	sw08280
Cell cycle	10	0.018727	0.010904	BGIBMGA010906	sw00966
Cell cycle	10	0.018727	0.010904	BGIBMGA013201	sw01882
Cell cycle	10	0.018727	0.010904	BGIBMGA004646	sw16446
Cell cycle	10	0.018727	0.010904	BGIBMGA005147	sw16245
Cell cycle	10	0.018727	0.010904	BGIBMGA009674	sw02079;sw00609;sw16308
Propanoate metabolism	8	0.006979	0.004152	BGIBMGA002967	sw11360
Propanoate metabolism	8	0.006979	0.004152	BGIBMGA005656	sw19440
Propanoate metabolism	8	0.006979	0.004152	BGIBMGA011029	sw21913
Propanoate metabolism	8	0.006979	0.004152	BGIBMGA007824	sw05006
Propanoate metabolism	8	0.006979	0.004152	BGIBMGA000721	sw06188;sw06911
Regulation of autophagy	2	0.096249	0.04501	BGIBMGA003767	sw08104
Propanoate metabolism	8	0.006979	0.004152	BGIBMGA000715	sw03693;sw16215
Regulation of autophagy	2	0.096249	0.04501	BGIBMGA011783	sw13738
Fructose and mannose metabolism	2	0.494659	0.190959	BGIBMGA000559	sw11392
p53 signaling pathway	1	0.378082	0.148547	BGIBMGA009012	sw15825
Fructose and mannose metabolism	2	0.494659	0.190959	BGIBMGA012152	sw17644
Oxidative phosphorylation	34	0.0	0.0	BGIBMGA012549	sw21438
Oxidative phosphorylation	34	0.0	0.0	BGIBMGA014175	sw15035
Oxidative phosphorylation	34	0.0	0.0	BGIBMGA011618	sw17765
Oxidative phosphorylation	34	0.0	0.0	BGIBMGA011870	sw01468
Oxidative phosphorylation	34	0.0	0.0	BGIBMGA008542	sw08178
Oxidative phosphorylation	34	0.0	0.0	BGIBMGA006013	sw08571
Oxidative phosphorylation	34	0.0	0.0	BGIBMGA004009	sw03796
Oxidative phosphorylation	34	0.0	0.0	BGIBMGA005439	sw20309
Oxidative phosphorylation	34	0.0	0.0	BGIBMGA003562	sw05929
Oxidative phosphorylation	34	0.0	0.0	BGIBMGA003924	sw00924
Oxidative phosphorylation	34	0.0	0.0	BGIBMGA001853	sw00394
Oxidative phosphorylation	34	0.0	0.0	BGIBMGA003544	sw05715
Oxidative phosphorylation	34	0.0	0.0	BGIBMGA014483	sw06523
Oxidative phosphorylation	34	0.0	0.0	BGIBMGA014202	sw18002
Oxidative phosphorylation	34	0.0	0.0	BGIBMGA013964	sw14354
Oxidative phosphorylation	34	0.0	0.0	BGIBMGA013965	sw13289
Oxidative phosphorylation	34	0.0	0.0	BGIBMGA013680	sw00800
Oxidative phosphorylation	34	0.0	0.0	BGIBMGA011504	sw06908
Oxidative phosphorylation	34	0.0	0.0	BGIBMGA010351	sw01372
Oxidative phosphorylation	34	0.0	0.0	BGIBMGA011131	sw13762
Oxidative phosphorylation	34	0.0	0.0	BGIBMGA008670	sw20262
Oxidative phosphorylation	34	0.0	0.0	BGIBMGA008295	sw22916
Oxidative phosphorylation	34	0.0	0.0	BGIBMGA003901	sw19335
Oxidative phosphorylation	34	0.0	0.0	BGIBMGA001302	sw07674
Oxidative phosphorylation	34	0.0	0.0	BGIBMGA001593	sw13153
Oxidative phosphorylation	34	0.0	0.0	BGIBMGA002432	sw09511
Oxidative phosphorylation	34	0.0	0.0	BGIBMGA000897	sw02117
Oxidative phosphorylation	34	0.0	0.0	BGIBMGA012555	sw21555
Oxidative phosphorylation	34	0.0	0.0	BGIBMGA013511	sw05108
Oxidative phosphorylation	34	0.0	0.0	BGIBMGA010246	sw14793
Oxidative phosphorylation	34	0.0	0.0	BGIBMGA009987	sw16441
Oxidative phosphorylation	34	0.0	0.0	BGIBMGA003196	sw09888
Oxidative phosphorylation	34	0.0	0.0	BGIBMGA005793	sw09955
Oxidative phosphorylation	34	0.0	0.0	BGIBMGA002241	sw00795
Protein export	3	0.002769	0.001732	BGIBMGA001464	sw13376
Protein export	3	0.002769	0.001732	BGIBMGA012571	sw13384
Protein export	3	0.002769	0.001732	BGIBMGA001186	sw17087
Galactose metabolism	2	0.297613	0.121798	BGIBMGA001865	sw12918
Galactose metabolism	2	0.297613	0.121798	BGIBMGA012152	sw17644
Benzoate degradation via hydroxylation	1	0.247949	0.104493	BGIBMGA014181	sw13503
Ubiquitin mediated proteolysis	19	0.0	0.0	BGIBMGA012116	sw13313
Ubiquitin mediated proteolysis	19	0.0	0.0	BGIBMGA007862	sw19384
Ubiquitin mediated proteolysis	19	0.0	0.0	BGIBMGA003124	sw08280
Ubiquitin mediated proteolysis	19	0.0	0.0	BGIBMGA003415	sw12581
Ubiquitin mediated proteolysis	19	0.0	0.0	BGIBMGA002837	sw00190
Ubiquitin mediated proteolysis	19	0.0	0.0	BGIBMGA002918	sw22884
Ubiquitin mediated proteolysis	19	0.0	0.0	BGIBMGA010222	sw10087
Ubiquitin mediated proteolysis	19	0.0	0.0	BGIBMGA001411	sw09547
Ubiquitin mediated proteolysis	19	0.0	0.0	BGIBMGA009911	sw11176
Ubiquitin mediated proteolysis	19	0.0	0.0	BGIBMGA004740	sw16324
Ubiquitin mediated proteolysis	19	0.0	0.0	BGIBMGA005425	sw03474
Ubiquitin mediated proteolysis	19	0.0	0.0	BGIBMGA002786	sw15757
Ubiquitin mediated proteolysis	19	0.0	0.0	BGIBMGA000627	sw10526
Ubiquitin mediated proteolysis	19	0.0	0.0	BGIBMGA005147	sw16245
Ubiquitin mediated proteolysis	19	0.0	0.0	BGIBMGA009674	sw02079;sw00609;sw16308
Ubiquitin mediated proteolysis	19	0.0	0.0	BGIBMGA011511	sw06822
Ubiquitin mediated proteolysis	19	0.0	0.0	BGIBMGA004052	sw07734
TGF-beta signaling pathway	4	0.297613	0.121798	BGIBMGA009674	sw02079;sw00609;sw16308
TGF-beta signaling pathway	4	0.297613	0.121798	BGIBMGA007505	sw14834
Basal transcription factors	4	0.024665	0.014015	BGIBMGA005878	sw06082
Basal transcription factors	4	0.024665	0.014015	BGIBMGA012459	sw09767
Basal transcription factors	4	0.024665	0.014015	BGIBMGA000355	sw11096
Lysine degradation	7	0.00184	0.001303	BGIBMGA005656	sw19440
Lysine degradation	7	0.00184	0.001303	BGIBMGA011029	sw21913
Lysine degradation	7	0.00184	0.001303	BGIBMGA011500	sw04471
Lysine degradation	7	0.00184	0.001303	BGIBMGA002967	sw11360
Basal transcription factors	4	0.024665	0.014015	BGIBMGA006173	sw05749
Lysine degradation	7	0.00184	0.001303	BGIBMGA007043	sw15356
Lysine degradation	7	0.00184	0.001303	BGIBMGA001929	sw18145
D-Glutamine and D-glutamate metabolism	1	0.247949	0.104493	BGIBMGA006507	sw12457
Lysine degradation	7	0.00184	0.001303	BGIBMGA000704	sw06702
Heparan sulfate biosynthesis	1	0.378082	0.148547	BGIBMGA003727	sw21021
Biosynthesis of steroids	1	0.316101	0.127886	BGIBMGA001556	sw12388
Arachidonic acid metabolism	1	0.316101	0.127886	BGIBMGA011438	sw13831
Vitamin B6 metabolism	1	0.173009	0.074689	BGIBMGA012485	sw07324
Glyoxylate and dicarboxylate metabolism	1	0.709213	0.267371	BGIBMGA007121	sw20350
DNA polymerase	2	0.332282	0.131722	BGIBMGA010906	sw00966
Methionine metabolism	2	0.096249	0.04501	BGIBMGA004208	sw12800
DNA polymerase	2	0.332282	0.131722	BGIBMGA009495	sw18921
Metabolism	101	0.0	0.0	BGIBMGA005117	sw21020
Metabolism	101	0.0	0.0	BGIBMGA006159	sw19539
Methionine metabolism	2	0.096249	0.04501	BGIBMGA011168	sw13490
Metabolism	101	0.0	0.0	BGIBMGA012549	sw21438
Metabolism	101	0.0	0.0	BGIBMGA012830	sw09759
Metabolism	101	0.0	0.0	BGIBMGA014175	sw15035
Metabolism	101	0.0	0.0	BGIBMGA002461	sw18904
Metabolism	101	0.0	0.0	BGIBMGA002967	sw11360
Metabolism	101	0.0	0.0	BGIBMGA012485	sw07324
Metabolism	101	0.0	0.0	BGIBMGA011835	sw03915
Metabolism	101	0.0	0.0	BGIBMGA011870	sw01468
Metabolism	101	0.0	0.0	BGIBMGA011618	sw17765
Metabolism	101	0.0	0.0	BGIBMGA008542	sw08178
Metabolism	101	0.0	0.0	BGIBMGA008613	sw17460
Metabolism	101	0.0	0.0	BGIBMGA008984	sw04637
Metabolism	101	0.0	0.0	BGIBMGA011029	sw21913
Metabolism	101	0.0	0.0	BGIBMGA007601	sw12606
Metabolism	101	0.0	0.0	BGIBMGA007121	sw20350
Metabolism	101	0.0	0.0	BGIBMGA007586	sw06699
Metabolism	101	0.0	0.0	BGIBMGA005810	sw07563
Metabolism	101	0.0	0.0	BGIBMGA006013	sw08571
Metabolism	101	0.0	0.0	BGIBMGA006816	sw11642
Metabolism	101	0.0	0.0	BGIBMGA005537	sw12302
Metabolism	101	0.0	0.0	BGIBMGA005656	sw19440
Metabolism	101	0.0	0.0	BGIBMGA005439	sw20309
Metabolism	101	0.0	0.0	BGIBMGA004208	sw12800
Metabolism	101	0.0	0.0	BGIBMGA004994	sw08168
Metabolism	101	0.0	0.0	BGIBMGA004009	sw03796
Metabolism	101	0.0	0.0	BGIBMGA003924	sw00924
Metabolism	101	0.0	0.0	BGIBMGA003987	sw15089
Metabolism	101	0.0	0.0	BGIBMGA002462	sw18903
Metabolism	101	0.0	0.0	BGIBMGA003544	sw05715
Metabolism	101	0.0	0.0	BGIBMGA003562	sw05929
Metabolism	101	0.0	0.0	BGIBMGA014483	sw06523
Metabolism	101	0.0	0.0	BGIBMGA001853	sw00394
Metabolism	101	0.0	0.0	BGIBMGA014202	sw18002
Metabolism	101	0.0	0.0	BGIBMGA013964	sw14354
Metabolism	101	0.0	0.0	BGIBMGA013965	sw13289
Metabolism	101	0.0	0.0	BGIBMGA013680	sw00800
Metabolism	101	0.0	0.0	BGIBMGA012298	sw01471
Metabolism	101	0.0	0.0	BGIBMGA013244	sw09148
Metabolism	101	0.0	0.0	BGIBMGA011064	sw09946
Metabolism	101	0.0	0.0	BGIBMGA011131	sw13762
Metabolism	101	0.0	0.0	BGIBMGA011308	sw16601
Metabolism	101	0.0	0.0	BGIBMGA011504	sw06908
Metabolism	101	0.0	0.0	BGIBMGA007935	sw10102;sw17399
Metabolism	101	0.0	0.0	BGIBMGA008295	sw22916
Metabolism	101	0.0	0.0	BGIBMGA008670	sw20262
Metabolism	101	0.0	0.0	BGIBMGA010351	sw01372
Metabolism	101	0.0	0.0	BGIBMGA007824	sw05006
Metabolism	101	0.0	0.0	BGIBMGA007043	sw15356
Metabolism	101	0.0	0.0	BGIBMGA007681	sw09931
Metabolism	101	0.0	0.0	BGIBMGA003901	sw19335
Metabolism	101	0.0	0.0	BGIBMGA003972	sw13857
Metabolism	101	0.0	0.0	BGIBMGA006507	sw12457
Metabolism	101	0.0	0.0	BGIBMGA006734	sw14785
Metabolism	101	0.0	0.0	BGIBMGA002814	sw07956
Metabolism	101	0.0	0.0	BGIBMGA003727	sw21021
Metabolism	101	0.0	0.0	BGIBMGA002594	sw09791
Metabolism	101	0.0	0.0	BGIBMGA002432	sw09511
Metabolism	101	0.0	0.0	BGIBMGA001865	sw12918
Metabolism	101	0.0	0.0	BGIBMGA001929	sw18145
Metabolism	101	0.0	0.0	BGIBMGA001386	sw09898
Metabolism	101	0.0	0.0	BGIBMGA001556	sw12388
Metabolism	101	0.0	0.0	BGIBMGA000897	sw02117
Metabolism	101	0.0	0.0	BGIBMGA001302	sw07674
Metabolism	101	0.0	0.0	BGIBMGA001340	sw15787
Metabolism	101	0.0	0.0	BGIBMGA014181	sw13503
Metabolism	101	0.0	0.0	BGIBMGA000292	BGIBMGA000292
Metabolism	101	0.0	0.0	BGIBMGA000559	sw11392
Metabolism	101	0.0	0.0	BGIBMGA000680	sw03153
Metabolism	101	0.0	0.0	BGIBMGA013511	sw05108
Metabolism	101	0.0	0.0	BGIBMGA014045	sw14684
Metabolism	101	0.0	0.0	BGIBMGA012555	sw21555
Metabolism	101	0.0	0.0	BGIBMGA012152	sw17644
Metabolism	101	0.0	0.0	BGIBMGA012309	sw10802;sw02266
Metabolism	101	0.0	0.0	BGIBMGA010200	sw15677
Metabolism	101	0.0	0.0	BGIBMGA010246	sw14793
Metabolism	101	0.0	0.0	BGIBMGA010687	sw01836
Metabolism	101	0.0	0.0	BGIBMGA011168	sw13490
Metabolism	101	0.0	0.0	BGIBMGA009515	sw20386
Metabolism	101	0.0	0.0	BGIBMGA009987	sw16441
Metabolism	101	0.0	0.0	BGIBMGA005793	sw09955
Metabolism	101	0.0	0.0	BGIBMGA005812	sw01402
Metabolism	101	0.0	0.0	BGIBMGA007490	sw03207
Metabolism	101	0.0	0.0	BGIBMGA008442	sw01281
Metabolism	101	0.0	0.0	BGIBMGA002241	sw00795
Metabolism	101	0.0	0.0	BGIBMGA002650	sw03490
Metabolism	101	0.0	0.0	BGIBMGA002750	sw11358
Metabolism	101	0.0	0.0	BGIBMGA003196	sw09888
Metabolism	101	0.0	0.0	BGIBMGA003440	sw20893
Metabolism	101	0.0	0.0	BGIBMGA005493	sw19274;sw02767;sw19290
Metabolism	101	0.0	0.0	BGIBMGA001073	sw17552
Metabolism	101	0.0	0.0	BGIBMGA001898	sw04512
Drug metabolism - cytochrome P450	2	0.247949	0.104493	BGIBMGA002222	sw02205;sw15127
Metabolism	101	0.0	0.0	BGIBMGA000715	sw03693;sw16215
Metabolism	101	0.0	0.0	BGIBMGA000721	sw06188;sw06911
Fatty acid metabolism	8	0.00184	0.001303	BGIBMGA002967	sw11360
Fatty acid metabolism	8	0.00184	0.001303	BGIBMGA011308	sw16601
Fatty acid metabolism	8	0.00184	0.001303	BGIBMGA005656	sw19440
Fatty acid metabolism	8	0.00184	0.001303	BGIBMGA011029	sw21913
Fatty acid metabolism	8	0.00184	0.001303	BGIBMGA001929	sw18145
Fatty acid metabolism	8	0.00184	0.001303	BGIBMGA000715	sw03693;sw16215
Fatty acid metabolism	8	0.00184	0.001303	BGIBMGA014181	sw13503
Metabolism of xenobiotics by cytochrome P450	2	0.247949	0.104493	BGIBMGA002222	sw02205;sw15127
Fatty acid elongation in mitochondria	5	0.001036	7.74E-4	BGIBMGA002967	sw11360
Fatty acid elongation in mitochondria	5	0.001036	7.74E-4	BGIBMGA005656	sw19440
Fatty acid elongation in mitochondria	5	0.001036	7.74E-4	BGIBMGA011835	sw03915
Fatty acid elongation in mitochondria	5	0.001036	7.74E-4	BGIBMGA014181	sw13503
Fatty acid elongation in mitochondria	5	0.001036	7.74E-4	BGIBMGA001929	sw18145
beta-Alanine metabolism	4	0.244592	0.104069	BGIBMGA005656	sw19440
beta-Alanine metabolism	4	0.244592	0.104069	BGIBMGA002967	sw11360
Bile acid biosynthesis	1	0.57472	0.219947	BGIBMGA014181	sw13503
beta-Alanine metabolism	4	0.244592	0.104069	BGIBMGA000715	sw03693;sw16215
Mismatch repair	2	0.126884	0.058107	BGIBMGA010906	sw00966
Synthesis and degradation of ketone bodies	2	0.04349	0.021837	BGIBMGA002650	sw03490
Synthesis and degradation of ketone bodies	2	0.04349	0.021837	BGIBMGA011029	sw21913
Phosphatidylinositol signaling system	5	0.036171	0.019026	BGIBMGA001319	sw00387
Phosphatidylinositol signaling system	5	0.036171	0.019026	BGIBMGA005537	sw12302
Phosphatidylinositol signaling system	5	0.036171	0.019026	BGIBMGA008613	sw17460
Phosphatidylinositol signaling system	5	0.036171	0.019026	BGIBMGA012830	sw09759
Mismatch repair	2	0.126884	0.058107	BGIBMGA009495	sw18921
Phosphatidylinositol signaling system	5	0.036171	0.019026	BGIBMGA001318	sw08538
Valine, leucine and isoleucine biosynthesis	3	0.02937	0.015947	BGIBMGA001558	sw08794
Valine, leucine and isoleucine biosynthesis	3	0.02937	0.015947	BGIBMGA002750	sw11358
Valine, leucine and isoleucine biosynthesis	3	0.02937	0.015947	BGIBMGA009515	sw20386
RNA polymerase	3	0.106936	0.049549	BGIBMGA014045	sw14684
RNA polymerase	3	0.106936	0.049549	BGIBMGA004994	sw08168
Selenoamino acid metabolism	2	0.159388	0.069917	BGIBMGA003972	sw13857
RNA polymerase	3	0.106936	0.049549	BGIBMGA001898	sw04512
Folate biosynthesis	2	0.126884	0.058107	BGIBMGA009885	sw03126
Folate biosynthesis	2	0.126884	0.058107	BGIBMGA003987	sw15089
Selenoamino acid metabolism	2	0.159388	0.069917	BGIBMGA011168	sw13490
Wnt signaling pathway	7	0.276339	0.114548	BGIBMGA008563	sw11934
Wnt signaling pathway	7	0.276339	0.114548	BGIBMGA006959	sw20970
Wnt signaling pathway	7	0.276339	0.114548	BGIBMGA007505	sw14834
Wnt signaling pathway	7	0.276339	0.114548	BGIBMGA006850	sw01364
Wnt signaling pathway	7	0.276339	0.114548	BGIBMGA009674	sw02079;sw00609;sw16308
Limonene and pinene degradation	3	0.054906	0.027376	BGIBMGA002967	sw11360
Limonene and pinene degradation	3	0.054906	0.027376	BGIBMGA005656	sw19440
Limonene and pinene degradation	3	0.054906	0.027376	BGIBMGA002520	sw11945
Reductive carboxylate cycle (CO2 fixation)	4	0.219684	0.09415	BGIBMGA007586	sw06699
Arginine and proline metabolism	6	0.092052	0.043623	BGIBMGA011064	sw09946
Arginine and proline metabolism	6	0.092052	0.043623	BGIBMGA007601	sw12606
Arginine and proline metabolism	6	0.092052	0.043623	BGIBMGA005117	sw21020
Reductive carboxylate cycle (CO2 fixation)	4	0.219684	0.09415	BGIBMGA000721	sw06188;sw06911
Reductive carboxylate cycle (CO2 fixation)	4	0.219684	0.09415	BGIBMGA007121	sw20350
Arginine and proline metabolism	6	0.092052	0.043623	BGIBMGA006507	sw12457
Arginine and proline metabolism	6	0.092052	0.043623	BGIBMGA000680	sw03153
Valine, leucine and isoleucine degradation	10	4.17E-4	3.42E-4	BGIBMGA002967	sw11360
Arginine and proline metabolism	6	0.092052	0.043623	BGIBMGA005812	sw01402
Valine, leucine and isoleucine degradation	10	4.17E-4	3.42E-4	BGIBMGA011029	sw21913
Valine, leucine and isoleucine degradation	10	4.17E-4	3.42E-4	BGIBMGA011308	sw16601
Valine, leucine and isoleucine degradation	10	4.17E-4	3.42E-4	BGIBMGA005656	sw19440
Valine, leucine and isoleucine degradation	10	4.17E-4	3.42E-4	BGIBMGA014181	sw13503
Valine, leucine and isoleucine degradation	10	4.17E-4	3.42E-4	BGIBMGA000292	BGIBMGA000292
Valine, leucine and isoleucine degradation	10	4.17E-4	3.42E-4	BGIBMGA001929	sw18145
Valine, leucine and isoleucine degradation	10	4.17E-4	3.42E-4	BGIBMGA002650	sw03490
Inositol phosphate metabolism	4	0.024665	0.014015	BGIBMGA008613	sw17460
Inositol phosphate metabolism	4	0.024665	0.014015	BGIBMGA012830	sw09759
Valine, leucine and isoleucine degradation	10	4.17E-4	3.42E-4	BGIBMGA000715	sw03693;sw16215
Inositol phosphate metabolism	4	0.024665	0.014015	BGIBMGA005537	sw12302
Aminophosphonate metabolism	1	0.316101	0.127886	BGIBMGA001073	sw17552
Inositol phosphate metabolism	4	0.024665	0.014015	BGIBMGA000559	sw11392
Ribosome	51	0.0	0.0	BGIBMGA012414	sw10193;sw15177
Ribosome	51	0.0	0.0	BGIBMGA013792	sw21887;sw21888
Ribosome	51	0.0	0.0	BGIBMGA001800	sw21047
Ribosome	51	0.0	0.0	BGIBMGA004375	sw18881
Ribosome	51	0.0	0.0	BGIBMGA004911	sw15721
Ribosome	51	0.0	0.0	BGIBMGA007661	sw06987
Ribosome	51	0.0	0.0	BGIBMGA008865	sw07435
Ribosome	51	0.0	0.0	BGIBMGA009863	sw14386
Ribosome	51	0.0	0.0	BGIBMGA011416	sw06340
Ribosome	51	0.0	0.0	BGIBMGA004374	sw14251;sw06263
Ribosome	51	0.0	0.0	BGIBMGA003337	sw04964
Ribosome	51	0.0	0.0	BGIBMGA003397	sw20806
Ribosome	51	0.0	0.0	BGIBMGA014094	sw22946
Ribosome	51	0.0	0.0	BGIBMGA001043	sw08699
Ribosome	51	0.0	0.0	BGIBMGA001501	sw02103
Ribosome	51	0.0	0.0	BGIBMGA011282	sw10519
Ribosome	51	0.0	0.0	BGIBMGA011620	sw11581
Ribosome	51	0.0	0.0	BGIBMGA010867	sw12127
Ribosome	51	0.0	0.0	BGIBMGA008903	sw04086
Ribosome	51	0.0	0.0	BGIBMGA009319	sw14588
Ribosome	51	0.0	0.0	BGIBMGA009411	sw12040
Ribosome	51	0.0	0.0	BGIBMGA009751	sw17537
Ribosome	51	0.0	0.0	BGIBMGA006414	sw20633
Ribosome	51	0.0	0.0	BGIBMGA006867	sw11605
Ribosome	51	0.0	0.0	BGIBMGA007743	sw04089
Ribosome	51	0.0	0.0	BGIBMGA008881	sw10763
Ribosome	51	0.0	0.0	BGIBMGA002811	sw01479
Ribosome	51	0.0	0.0	BGIBMGA003923	sw06149
Ribosome	51	0.0	0.0	BGIBMGA001991	sw17915
Ribosome	51	0.0	0.0	BGIBMGA011467	sw05386
Ribosome	51	0.0	0.0	BGIBMGA000867	sw22841
Ribosome	51	0.0	0.0	BGIBMGA000959	sw02983
Ribosome	51	0.0	0.0	BGIBMGA001106	sw04583
Ribosome	51	0.0	0.0	BGIBMGA001483	sw02130
Ribosome	51	0.0	0.0	BGIBMGA010139	sw10520
Ribosome	51	0.0	0.0	BGIBMGA010487	sw10516
Ribosome	51	0.0	0.0	BGIBMGA009208	sw01138
Ribosome	51	0.0	0.0	BGIBMGA009130	sw09346
Ribosome	51	0.0	0.0	BGIBMGA005928	sw07397
Ribosome	51	0.0	0.0	BGIBMGA007363	sw08978
Ribosome	51	0.0	0.0	BGIBMGA003978	sw03984
Ribosome	51	0.0	0.0	BGIBMGA003726	sw15809
Ribosome	51	0.0	0.0	BGIBMGA002572	sw01783
Ribosome	51	0.0	0.0	BGIBMGA003197	sw03607
Ribosome	51	0.0	0.0	BGIBMGA001243	sw15555
Ribosome	51	0.0	0.0	BGIBMGA001471	sw06346
Ribosome	51	0.0	0.0	BGIBMGA002164	sw17874
Ribosome	51	0.0	0.0	BGIBMGA000066	sw10015
Fatty acid biosynthesis	1	0.532326	0.204607	BGIBMGA006734	sw14785
Aminoacyl-tRNA biosynthesis	7	0.00184	0.001303	BGIBMGA005117	sw21020
Ether lipid metabolism	1	0.532326	0.204607	BGIBMGA001073	sw17552
Aminoacyl-tRNA biosynthesis	7	0.00184	0.001303	BGIBMGA014443	sw20531
Aminoacyl-tRNA biosynthesis	7	0.00184	0.001303	BGIBMGA007637	sw03059
Aminoacyl-tRNA biosynthesis	7	0.00184	0.001303	BGIBMGA013133	sw20364
Aminoacyl-tRNA biosynthesis	7	0.00184	0.001303	BGIBMGA003977	sw09074
Aminoacyl-tRNA biosynthesis	7	0.00184	0.001303	BGIBMGA003440	sw20893
Aminoacyl-tRNA biosynthesis	7	0.00184	0.001303	BGIBMGA001558	sw08794
Biosynthesis of unsaturated fatty acids	2	0.579353	0.220765	BGIBMGA002967	sw11360
Biosynthesis of unsaturated fatty acids	2	0.579353	0.220765	BGIBMGA002520	sw11945
Alanine and aspartate metabolism	3	0.148996	0.066322	BGIBMGA006816	sw11642
Glutamate metabolism	6	0.042537	0.021604	BGIBMGA005117	sw21020
Alanine and aspartate metabolism	3	0.148996	0.066322	BGIBMGA008442	sw01281
Alanine and aspartate metabolism	3	0.148996	0.066322	BGIBMGA013133	sw20364
Glutamate metabolism	6	0.042537	0.021604	BGIBMGA007601	sw12606
Glutamate metabolism	6	0.042537	0.021604	BGIBMGA000680	sw03153
Glutamate metabolism	6	0.042537	0.021604	BGIBMGA006507	sw12457
Glutamate metabolism	6	0.042537	0.021604	BGIBMGA006816	sw11642
Tryptophan metabolism	4	0.149694	0.066322	BGIBMGA002967	sw11360
Glutamate metabolism	6	0.042537	0.021604	BGIBMGA003440	sw20893
Tryptophan metabolism	4	0.149694	0.066322	BGIBMGA011029	sw21913
Tryptophan metabolism	4	0.149694	0.066322	BGIBMGA005656	sw19440
Tryptophan metabolism	4	0.149694	0.066322	BGIBMGA001929	sw18145
Calcium signaling pathway	5	0.331158	0.131722	BGIBMGA008563	sw11934
Calcium signaling pathway	5	0.331158	0.131722	BGIBMGA006850	sw01364
Calcium signaling pathway	5	0.331158	0.131722	BGIBMGA008955	sw05702
Calcium signaling pathway	5	0.331158	0.131722	BGIBMGA001319	sw00387
Calcium signaling pathway	5	0.331158	0.131722	BGIBMGA001318	sw08538
One carbon pool by folate	1	0.378082	0.148547	BGIBMGA002462	sw18903
VEGF signaling pathway	5	0.130213	0.058795	BGIBMGA008563	sw11934
VEGF signaling pathway	5	0.130213	0.058795	BGIBMGA007505	sw14834
VEGF signaling pathway	5	0.130213	0.058795	BGIBMGA006850	sw01364
VEGF signaling pathway	5	0.130213	0.058795	BGIBMGA001458	sw01414
VEGF signaling pathway	5	0.130213	0.058795	BGIBMGA006257	sw15016
Geraniol degradation	1	0.247949	0.104493	BGIBMGA001929	sw18145
Nucleotide sugars metabolism	1	0.434448	0.16882	BGIBMGA001865	sw12918
Butanoate metabolism	7	0.005518	0.003391	BGIBMGA002967	sw11360
Butanoate metabolism	7	0.005518	0.003391	BGIBMGA011029	sw21913
Butanoate metabolism	7	0.005518	0.003391	BGIBMGA005656	sw19440
Butanoate metabolism	7	0.005518	0.003391	BGIBMGA001929	sw18145
Butanoate metabolism	7	0.005518	0.003391	BGIBMGA009515	sw20386
Nucleotide excision repair	4	0.061498	0.030363	BGIBMGA004740	sw16324
Nucleotide excision repair	4	0.061498	0.030363	BGIBMGA009495	sw18921
Nucleotide excision repair	4	0.061498	0.030363	BGIBMGA010906	sw00966
Butanoate metabolism	7	0.005518	0.003391	BGIBMGA002650	sw03490
Butanoate metabolism	7	0.005518	0.003391	BGIBMGA002750	sw11358
Nucleotide excision repair	4	0.061498	0.030363	BGIBMGA011797	sw06843
Pentose and glucuronate interconversions	2	0.126884	0.058107	BGIBMGA012152	sw17644
Pentose and glucuronate interconversions	2	0.126884	0.058107	BGIBMGA002461	sw18904
Drug metabolism - other enzymes	1	0.57472	0.219947	BGIBMGA006159	sw19539
Porphyrin and chlorophyll metabolism	2	0.262669	0.109781	BGIBMGA005117	sw21020
1- and 2-Methylnaphthalene degradation	1	0.173009	0.074689	BGIBMGA005810	sw07563
Pyrimidine metabolism	6	0.064518	0.031416	BGIBMGA004994	sw08168
Pyrimidine metabolism	6	0.064518	0.031416	BGIBMGA006816	sw11642
Pyrimidine metabolism	6	0.064518	0.031416	BGIBMGA006159	sw19539
Porphyrin and chlorophyll metabolism	2	0.262669	0.109781	BGIBMGA003440	sw20893
Pyrimidine metabolism	6	0.064518	0.031416	BGIBMGA004873	sw02311
Pyrimidine metabolism	6	0.064518	0.031416	BGIBMGA001898	sw04512
Pyrimidine metabolism	6	0.064518	0.031416	BGIBMGA014045	sw14684
Proteasome	18	0.0	0.0	BGIBMGA004657	sw09073
Proteasome	18	0.0	0.0	BGIBMGA004782	sw12124
Proteasome	18	0.0	0.0	BGIBMGA009562	sw08993;sw08994
Proteasome	18	0.0	0.0	BGIBMGA014177	sw10907
Phenylalanine, tyrosine and tryptophan biosynthesis	1	0.378082	0.148547	BGIBMGA014443	sw20531
Proteasome	18	0.0	0.0	BGIBMGA014136	sw12565
Proteasome	18	0.0	0.0	BGIBMGA002953	sw13552
Proteasome	18	0.0	0.0	BGIBMGA003009	sw06465
Proteasome	18	0.0	0.0	BGIBMGA004376	sw06058
Proteasome	18	0.0	0.0	BGIBMGA008595	sw12743
Proteasome	18	0.0	0.0	BGIBMGA010794	sw06425
Proteasome	18	0.0	0.0	BGIBMGA001395	sw08668
Proteasome	18	0.0	0.0	BGIBMGA004908	sw05881
Proteasome	18	0.0	0.0	BGIBMGA005560	sw13233
Proteasome	18	0.0	0.0	BGIBMGA005994	sw12639
Proteasome	18	0.0	0.0	BGIBMGA003335	sw15132
Proteasome	18	0.0	0.0	BGIBMGA005315	sw04021
Proteasome	18	0.0	0.0	BGIBMGA000201	sw15061
Notch signaling pathway	1	0.709213	0.267371	BGIBMGA006800	sw07936
Glutathione metabolism	5	0.03211	0.017249	BGIBMGA007586	sw06699
mTOR signaling pathway	2	0.332282	0.131722	BGIBMGA005290	sw01326
mTOR signaling pathway	2	0.332282	0.131722	BGIBMGA001501	sw02103
Glutathione metabolism	5	0.03211	0.017249	BGIBMGA012298	sw01471
Glutathione metabolism	5	0.03211	0.017249	BGIBMGA011438	sw13831
Glutathione metabolism	5	0.03211	0.017249	BGIBMGA002222	sw02205;sw15127
Benzoate degradation via CoA ligation	4	8.67E-4	6.6E-4	BGIBMGA002967	sw11360
Benzoate degradation via CoA ligation	4	8.67E-4	6.6E-4	BGIBMGA011029	sw21913
Benzoate degradation via CoA ligation	4	8.67E-4	6.6E-4	BGIBMGA005656	sw19440
Benzoate degradation via CoA ligation	4	8.67E-4	6.6E-4	BGIBMGA002520	sw11945
Caprolactam degradation	3	0.006454	0.003899	BGIBMGA005656	sw19440
Caprolactam degradation	3	0.006454	0.003899	BGIBMGA002967	sw11360
Pantothenate and CoA biosynthesis	1	0.434448	0.16882	BGIBMGA001340	sw15787
Caprolactam degradation	3	0.006454	0.003899	BGIBMGA001929	sw18145
Pentose phosphate pathway	3	0.17172	0.074679	BGIBMGA002461	sw18904
Glycerophospholipid metabolism	2	0.399891	0.156076	BGIBMGA001073	sw17552
Glycerophospholipid metabolism	2	0.399891	0.156076	BGIBMGA002353	sw06684
Pentose phosphate pathway	3	0.17172	0.074679	BGIBMGA001386	sw09898
Pentose phosphate pathway	3	0.17172	0.074679	BGIBMGA012298	sw01471
Peptidoglycan biosynthesis	1	0.613274	0.231943	BGIBMGA000680	sw03153
Citrate cycle (TCA cycle)	9	0.02664	0.014735	BGIBMGA007586	sw06699
Citrate cycle (TCA cycle)	9	0.02664	0.014735	BGIBMGA008984	sw04637
Citrate cycle (TCA cycle)	9	0.02664	0.014735	BGIBMGA007824	sw05006
Citrate cycle (TCA cycle)	9	0.02664	0.014735	BGIBMGA007121	sw20350
Citrate cycle (TCA cycle)	9	0.02664	0.014735	BGIBMGA010687	sw01836
Citrate cycle (TCA cycle)	9	0.02664	0.014735	BGIBMGA000292	BGIBMGA000292
Citrate cycle (TCA cycle)	9	0.02664	0.014735	BGIBMGA009515	sw20386
Citrate cycle (TCA cycle)	9	0.02664	0.014735	BGIBMGA008442	sw01281
Apoptosis	4	0.040729	0.020987	BGIBMGA004096	sw21070
Apoptosis	4	0.040729	0.020987	BGIBMGA008563	sw11934
Citrate cycle (TCA cycle)	9	0.02664	0.014735	BGIBMGA002750	sw11358
Apoptosis	4	0.040729	0.020987	BGIBMGA009012	sw15825
Apoptosis	4	0.040729	0.020987	BGIBMGA006850	sw01364
Purine metabolism	14	0.002344	0.001506	BGIBMGA006159	sw19539
Purine metabolism	14	0.002344	0.001506	BGIBMGA005485	sw20966;sw22830
Purine metabolism	14	0.002344	0.001506	BGIBMGA004873	sw02311
Purine metabolism	14	0.002344	0.001506	BGIBMGA004994	sw08168
Purine metabolism	14	0.002344	0.001506	BGIBMGA002594	sw09791
Purine metabolism	14	0.002344	0.001506	BGIBMGA007935	sw10102;sw17399
Purine metabolism	14	0.002344	0.001506	BGIBMGA002462	sw18903
Purine metabolism	14	0.002344	0.001506	BGIBMGA014045	sw14684
Purine metabolism	14	0.002344	0.001506	BGIBMGA001386	sw09898
Purine metabolism	14	0.002344	0.001506	BGIBMGA012013	sw14899
Purine metabolism	14	0.002344	0.001506	BGIBMGA001898	sw04512
Purine metabolism	14	0.002344	0.001506	BGIBMGA003985	sw00464
ErbB signaling pathway	2	0.605167	0.229613	BGIBMGA001458	sw01414
ErbB signaling pathway	2	0.605167	0.229613	BGIBMGA006257	sw15016
Glycerolipid metabolism	1	0.781363	0.293011	BGIBMGA012152	sw17644
Urea cycle and metabolism of amino groups	1	0.73558	0.276428	BGIBMGA011064	sw09946
Glycine, serine and threonine metabolism	6	0.036171	0.019026	BGIBMGA012485	sw07324
Glycine, serine and threonine metabolism	6	0.036171	0.019026	BGIBMGA007637	sw03059
Glycine, serine and threonine metabolism	6	0.036171	0.019026	BGIBMGA003977	sw09074
Glycine, serine and threonine metabolism	6	0.036171	0.019026	BGIBMGA000292	BGIBMGA000292
Glycine, serine and threonine metabolism	6	0.036171	0.019026	BGIBMGA012309	sw10802;sw02266
Bisphenol A degradation	1	0.090607	0.043344	BGIBMGA005810	sw07563
N-Glycan biosynthesis	3	0.08795	0.042302	BGIBMGA002814	sw07956
Base excision repair	1	0.316101	0.127886	BGIBMGA010906	sw00966
N-Glycan biosynthesis	3	0.08795	0.042302	BGIBMGA001115	sw13402
N-Glycan biosynthesis	3	0.08795	0.042302	BGIBMGA010200	sw15677
Pyruvate metabolism	10	0.002087	0.001394	BGIBMGA011029	sw21913
Pyruvate metabolism	10	0.002087	0.001394	BGIBMGA008984	sw04637
Pyruvate metabolism	10	0.002087	0.001394	BGIBMGA007103	sw09857
Pyruvate metabolism	10	0.002087	0.001394	BGIBMGA000292	BGIBMGA000292
Pyruvate metabolism	10	0.002087	0.001394	BGIBMGA012152	sw17644
Pyruvate metabolism	10	0.002087	0.001394	BGIBMGA008442	sw01281
Pyruvate metabolism	10	0.002087	0.001394	BGIBMGA009515	sw20386
Pyruvate metabolism	10	0.002087	0.001394	BGIBMGA002750	sw11358
Pyruvate metabolism	10	0.002087	0.001394	BGIBMGA000721	sw06188;sw06911
Nitrogen metabolism	2	0.297613	0.121798	BGIBMGA006507	sw12457
Nitrogen metabolism	2	0.297613	0.121798	BGIBMGA000680	sw03153
Glycolysis / Gluconeogenesis	13	6.24E-4	4.9E-4	BGIBMGA008984	sw04637
Glycolysis / Gluconeogenesis	13	6.24E-4	4.9E-4	BGIBMGA013244	sw09148
Glycolysis / Gluconeogenesis	13	6.24E-4	4.9E-4	BGIBMGA007681	sw09931
Glycolysis / Gluconeogenesis	13	6.24E-4	4.9E-4	BGIBMGA000559	sw11392
Glycolysis / Gluconeogenesis	13	6.24E-4	4.9E-4	BGIBMGA009515	sw20386
Glycolysis / Gluconeogenesis	13	6.24E-4	4.9E-4	BGIBMGA000292	BGIBMGA000292
Glycolysis / Gluconeogenesis	13	6.24E-4	4.9E-4	BGIBMGA007490	sw03207
Glycolysis / Gluconeogenesis	13	6.24E-4	4.9E-4	BGIBMGA002750	sw11358
Glycolysis / Gluconeogenesis	13	6.24E-4	4.9E-4	BGIBMGA005493	sw19274;sw02767;sw19290
Glycolysis / Gluconeogenesis	13	6.24E-4	4.9E-4	BGIBMGA000721	sw06188;sw06911

## Sheet: BioCarta
PathwayName	Total	Pvalue	Qvalue	Gene	InputSymbol

## Sheet: GenMAPP
PathwayName	Total	Pvalue	Qvalue	Gene	InputSymbol
