# Supplementary material for: Microarray-based gene expression profiles of silkworm brains
Source: BMC Neurosci. 2011 Jan 19;12:8. doi: 10.1186/1471-2202-12-8 (PMC3032748; doi:10.1186/1471-2202-12-8)
Supplement: Additional file 3 — The homology BLAST results for 1,175 viably expressed genes. This file contains the homology BLAST results for 1,175 viably expressed genes in our microarray. It has multiple columns-input symbol, expression pattern, e-value and definition. [file 1471-2202-12-8-S3.XLS]

## Sheet: definition
InputSymbol	Expression pattern	E-value	Definition
sw00013	clusterⅣ	1e-162	gi|68356112|ref|XP_685127.1| PREDICTED: similar to membrane-associated ring finger (C3HC4) 6 [Danio rerio]
SW01353	clusterⅢ	No hits found
SW02113	clusterⅡ	1e-98	gi|2854044|gb|AAC02533.1| Strabismus [Drosophila melanogaster]
SW02497	clusterⅢ	No hits found
sw02697	clusterⅠ	No hits found
SW06157	clusterⅢ	No hits found
SW07493	clusterⅢ	No hits found
SW07301	clusterⅢ	No hits found
sw07689	clusterⅢ	5e-28	gi|58037171|ref|NP_081460.1| inositol polyphosphate multikinase [Mus musculus] Inositol polyphosphate multikinase (Inositol 1,3,4,6-tetrakisphosphate 5-kinase) Inositol polyphosphate multikinase [Mus musculus]
SW08073	clusterⅡ	1e-103	gi|55241015|gb|EAA08806.2| ENSANGP00000010984 [Anopheles gambiae str. PEST] ENSANGP00000010984 [Anopheles gambiae str. PEST]
SW09229	clusterⅢ	2e-07	gi|60491247|emb|CAH05995.1| putative translation initiation factor IF-2 [Bacteroides fragilis NCTC 9343] translation initiation factor IF-2 [Bacteroides fragilis YCH46] Translation initiation factor IF-2 Translation initiation factor IF-2 translation ini
sw10949	clusterⅣ	3e-48	gi|87248623|gb|ABD36364.1| mitochondrial intermembrane space translocase subunit Tim10 [Bombyx mori]
sw11149	clusterⅣ	No hits found
sw11909	clusterⅣ	1e-37	gi|66516076|ref|XP_396632.2| PREDICTED: similar to Mortality factor 4 like 1 (predicted) [Apis mellifera]
sw12493	clusterⅠ	No hits found
sw13441	clusterⅢ	2e-10	gi|54638658|gb|EAL28060.1| GA13834-PA [Drosophila pseudoobscura]
SW14209	clusterⅢ	3e-19	gi|83814188|ref|YP_445391.1| aldehyde reductase [Salinibacter ruber DSM 13855] aldehyde reductase [Salinibacter ruber DSM 13855]
sw15177	clusterⅣ	7e-54	gi|70909721|emb|CAJ17286.1| ribosomal protein L17e [Biphyllus lunatus]
SW15553	clusterⅢ	1e-175	gi|298756|gb|AAB25860.1| arrestin homolog [Locusta migratoria] Arrestin homolog
sw16325	clusterⅠ	No hits found
SW16909	clusterⅡ	No hits found
sw19781	clusterⅣ	2e-78	gi|30582223|gb|AAP35338.1| peptidase D [Homo sapiens] peptidase D [synthetic construct] Xaa-Pro dipeptidase [Homo sapiens] Xaa-Pro dipeptidase [Homo sapiens] Xaa-Pro dipeptidase (X-Pro dipeptidase) (Proline dipeptidase) (Prolidase) (Imidodipeptidase)
sw19977	clusterⅡ	No hits found
sw21133	clusterⅣ	1e-115	gi|1209411|emb|CAA34841.1| cAMP-dependent protein kinase [Drosophila melanogaster]
SW21709	clusterⅢ	1e-151	gi|136206|sp|P22297|TRF_MANSE Transferrin precursor transferrin
sw21893	clusterⅡ	8e-56	gi|464959|sp|P35046|TRYB_MANSE Trypsin, alkaline B precursor trypsin
SW22465	clusterⅢ	8e-24	gi|26986664|gb|AAN86604.1| transposase [Epinotia vertumnana]
BGIBMGA008245	clusterⅡ	0	BmorCPG6
BGIBMGA001793	clusterⅢ	No hits found
BGIBMGA000429	clusterⅡ	0	BmorCPR103
BGIBMGA014295	clusterⅢ	0	BmorCPR138
2th_018	clusterⅣ
sw01358	clusterⅠ	1e-177	gi|1346296|sp|P98092|HMCT_BOMMO Hemocytin precursor (Humoral lectin) humoral lectin prepropeptide [Bombyx mori] hemocytin
SW01926	clusterⅢ	8e-21	gi|68424885|ref|XP_695039.1| PREDICTED: similar to c-Maf-inducing protein C-mip isoform, partial [Danio rerio]
SW02498	clusterⅢ	No hits found
SW04230	clusterⅡ	3e-77	gi|87248299|gb|ABD36202.1| COMMD4 protein [Bombyx mori]
SW04622	clusterⅡ	6e-37	gi|62751339|ref|NP_001015615.1| proteasome (prosome, macropain) subunit, beta type, 2 [Bos taurus] Proteasome (prosome, macropain) subunit, beta type, 2 [Bos taurus] proteasome beta 2 subunit [Bos taurus] proteasome beta 2 subunit [Bos taurus]
sw04998	clusterⅣ	3e-12	gi|399389|sp|P21819|DIUH1_MANSE Diuretic hormone 1 precursor (DH-1) (Diuretic peptide 1) (DP-1) (Mas-DH) preprodiuretic hormone
SW05002	clusterⅡ	1e-24	gi|54642323|gb|EAL31072.1| GA15131-PA [Drosophila pseudoobscura]
SW05382	clusterⅡ	7e-41	gi|72004606|ref|XP_780699.1| PREDICTED: similar to Alpha-taxilin [Strongylocentrotus purpuratus]
SW05582	clusterⅢ	2e-35	gi|71051785|gb|AAH98936.1| EF hand domain containing 2 [Rattus norvegicus] EF hand domain containing 2 [Rattus norvegicus]
sw05966	clusterⅠ	5e-33	gi|3915612|sp|P21786|ALLT_MANSE Allatotropin precursor (AT) allatotropin
SW06158	clusterⅢ	No hits found
SW06918	clusterⅡ	No hits found
SW07114	clusterⅡ	No hits found
SW07878	clusterⅢ	No hits found
sw08270	clusterⅡ	7e-40	gi|7407187|gb|AAF61949.1| insulin-related peptide binding protein [Spodoptera frugiperda]
sw10762	clusterⅢ	1e-170	gi|58394466|ref|XP_320745.2| ENSANGP00000008856 [Anopheles gambiae str. PEST] ENSANGP00000008856 [Anopheles gambiae str. PEST]
SW11142	clusterⅢ	No hits found
SW11342	clusterⅢ	5e-48	gi|56118823|ref|NP_001008171.1| cystathionine-beta-synthase [Xenopus tropicalis] Cystathionine-beta-synthase [Xenopus tropicalis] cystathionine-beta-synthase [Xenopus tropicalis]
SW12098	clusterⅢ	0	gi|66519328|ref|XP_391870.2| PREDICTED: similar to ENSANGP00000017965 [Apis mellifera]
SW13446	clusterⅢ	No hits found
SW14978	clusterⅡ	No hits found
sw15174	clusterⅠ	4e-64	gi|77415572|emb|CAJ01455.1| hypothetical protein [Bombyx mori]
SW15362	clusterⅡ	No hits found
SW15746	clusterⅢ	No hits found
sw16330	clusterⅡ	7e-13	gi|2224921|gb|AAC47557.1| insect intestinal mucin IIM22 [Trichoplusia ni]
SW18626	clusterⅢ	7e-30	gi|18605506|gb|AAH22949.1| PMPCA protein [Homo sapiens]
SW18826	clusterⅡ	No hits found
SW20558	clusterⅢ	No hits found
BGIBMGA011715	clusterⅠ
sw00591	clusterⅠ	4e-18	gi|55239333|gb|EAA44260.2| ENSANGP00000025275 [Anopheles gambiae str. PEST] ENSANGP00000025275 [Anopheles gambiae str. PEST]
SW01351	clusterⅡ	4e-40	gi|68357652|ref|XP_693359.1| PREDICTED: similar to fetal Alzheimer antigen isoform 2 [Danio rerio]
SW07499	clusterⅡ	8e-06	gi|727264|gb|AAA87902.1| hydroxyproline-rich glycoprotein precursor
SW08271	clusterⅡ	No hits found
SW08643	clusterⅢ	9e-20	gi|68989041|dbj|BAE06190.1| glycine rich protein [Bombyx mori]
SW08847	clusterⅢ	No hits found
SW10571	clusterⅢ	No hits found
SW10951	clusterⅡ	No hits found
sw11139	clusterⅠ	No hits found
sw12871	clusterⅢ	2e-11	gi|58394158|ref|XP_320560.2| ENSANGP00000015331 [Anopheles gambiae str. PEST] ENSANGP00000015331 [Anopheles gambiae str. PEST]
sw13451	clusterⅠ	No hits found
SW14979	clusterⅢ	0	gi|55235927|gb|EAA13802.2| ENSANGP00000001731 [Anopheles gambiae str. PEST] ENSANGP00000001731 [Anopheles gambiae str. PEST]
SW19591	clusterⅢ	1e-86	gi|12711694|ref|NP_075413.1| dynein, cytoplasmic, heavy polypeptide 2 [Rattus norvegicus] cytoplasmic dynein heavy chain [Rattus norvegicus]
sw20551	clusterⅣ	5e-33	gi|474339|gb|AAA17752.1| reverse transcriptase [Bombyx mori]
SW20931	clusterⅢ	1e-06	gi|76883685|gb|ABA58366.1| Putative cyclase [Nitrosococcus oceani ATCC 19707] Putative cyclase [Nitrosococcus oceani ATCC 19707]
sw21135	clusterⅡ	No hits found
SW21891	clusterⅡ	No hits found
sw21899	clusterⅠ	1e-112	gi|3510719|gb|AAC33576.1| immunolectin-A precursor [Manduca sexta]
sw22467	clusterⅠ	2e-06	gi|8698728|gb|AAF78486.1| Contains weak similarity to GATA-6 DNA-binding protein from Homo sapiens gb|X95701. ESTs gb|N38392, gb|AI998367, gb|H36135, gb|Z26200 come from this gene. [Arabidopsis thaliana]
SW22479	clusterⅢ	No hits found
sw22859	clusterⅢ	5e-30	gi|72150420|ref|XP_789607.1| PREDICTED: similar to mitochondrial ribosomal protein L2 [Strongylocentrotus purpuratus]
SW00972	clusterⅡ	No hits found
SW02504	clusterⅢ	No hits found
SW02312	clusterⅢ	No hits found
sw02884	clusterⅡ	No hits found
SW06536	clusterⅢ	1e-06	gi|54636013|gb|EAL25416.1| GA11297-PA [Drosophila pseudoobscura]
sw08268	clusterⅣ	4e-40	gi|21430028|gb|AAM50692.1| GM01362p [Drosophila melanogaster]
SW09988	clusterⅢ	2e-06	gi|49532884|dbj|BAD26677.1| Juvenile hormone diol kinase [Plutella xylostella]
sw10756	clusterⅠ	1e-46	gi|55239100|gb|EAA10852.2| ENSANGP00000012984 [Anopheles gambiae str. PEST] ENSANGP00000012984 [Anopheles gambiae str. PEST]
sw12676	clusterⅠ	1e-98	gi|266438|sp|Q00802|L301_BOMMO Low molecular mass 30 kDa lipoprotein 19G1 precursor 30K protein [Bombyx mori]
SW13072	clusterⅡ	0	BmorCPG22
sw13636	clusterⅠ	2e-64	gi|10441010|gb|AAG16902.1| acyl-CoA desaturase [Bombyx mori]
SW14216	clusterⅢ	No hits found
SW14416	clusterⅢ	5e-06	gi|55242020|gb|EAA07906.2| ENSANGP00000022007 [Anopheles gambiae str. PEST] ENSANGP00000022007 [Anopheles gambiae str. PEST]
sw14604	clusterⅣ	No hits found
sw15564	clusterⅡ	No hits found
SW16144	clusterⅡ	No hits found
SW16908	clusterⅢ	No hits found
sw18248	clusterⅠ	6e-26	gi|17946385|gb|AAL49226.1| RE65343p [Drosophila melanogaster]
SW19212	clusterⅡ	5e-47	gi|25012707|gb|AAN71447.1| RE59052p [Drosophila melanogaster]
SW19972	clusterⅢ	No hits found
sw19984	clusterⅡ	No hits found
sw21512	clusterⅡ	No hits found
SW21896	clusterⅡ	2e-07	gi|72168410|ref|XP_795190.1| PREDICTED: similar to endonuclease/exonuclease/phosphatase family and RNA-directed DNA polymerase (4O953), partial [Strongylocentrotus purpuratus]
SW22660	clusterⅡ	No hits found
SW22860	clusterⅢ	No hits found
BGIBMGA008262	clusterⅡ	0	BmorCPG3
sw00593	clusterⅠ	1e-49	gi|2443450|gb|AAC47827.1| olfactory protein [Cactoblastis cactorum]
SW02133	clusterⅢ	8e-31	gi|76618647|ref|XP_882087.1| PREDICTED: similar to ubiquitin specific protease 52 isoform 9 [Bos taurus]
SW05973	clusterⅢ	1e-67	gi|66499088|ref|XP_624151.1| PREDICTED: similar to ENSANGP00000012173 [Apis mellifera]
SW06745	clusterⅢ	No hits found
sw07509	clusterⅠ	3e-67	gi|66529825|ref|XP_624000.1| PREDICTED: similar to Exosome complex exonuclease RRP43 (Ribosomal RNA processing protein 43) (Exosome component 8) (p9) (Opa-interacting protein 2) [Apis mellifera]
SW08093	clusterⅡ	No hits found
SW08669	clusterⅢ	4e-25	gi|72046825|ref|XP_781184.1| PREDICTED: similar to visual system homeobox 2 protein [Strongylocentrotus purpuratus]
sw10773	clusterⅢ	6e-34	gi|30178562|gb|EAA45375.1| ENSANGP00000023091 [Anopheles gambiae str. PEST] ENSANGP00000023091 [Anopheles gambiae str. PEST]
sw12117	clusterⅡ	0	gi|87248285|gb|ABD36195.1| carboxylesterase [Bombyx mori]
sw11925	clusterⅣ	2e-31	gi|217291|dbj|BAA00639.1| antitrypsin precursor [Bombyx mori] Antitrypsin precursor (AT)
SW12689	clusterⅢ	No hits found
SW13465	clusterⅢ	7e-14	gi|19168460|dbj|BAB85815.1| aristaless protein [Gryllus bimaculatus]
sw13469	clusterⅠ	No hits found
sw17681	clusterⅡ	1e-09	gi|72109982|ref|XP_794554.1| PREDICTED: similar to solute carrier family 39 (metal ion transporter), member 11 [Strongylocentrotus purpuratus]
sw19601	clusterⅣ	No hits found
SW20177	clusterⅡ	No hits found
SW21521	clusterⅢ	No hits found
SW21525	clusterⅢ	2e-51	gi|27368143|gb|AAN87269.1| ORF [Drosophila melanogaster]
sw22493	clusterⅡ	No hits found
SW22301	clusterⅢ	4e-05	gi|58396510|ref|XP_321947.2| ENSANGP00000009880 [Anopheles gambiae str. PEST] ENSANGP00000009880 [Anopheles gambiae str. PEST]
2th_012	clusterⅠ
sw01366	clusterⅠ	3e-19	gi|1244518|gb|AAA93257.1| allatostatin neuropeptide precursor [Pseudaletia unipuncta]
SW02142	clusterⅢ	No hits found
SW02910	clusterⅢ	1e-41	gi|66554066|ref|XP_625006.1| PREDICTED: similar to superoxide dismutase copper chaperone, partial [Apis mellifera]
SW03670	clusterⅢ	No hits found
sw05970	clusterⅠ	8e-44	gi|26007526|gb|AAF71290.2| chemosensory protein [Mamestra brassicae]
SW05778	clusterⅢ	4e-06	gi|72011023|ref|XP_780724.1| PREDICTED: hypothetical protein XP_775631 [Strongylocentrotus purpuratus]
SW05974	clusterⅢ	1e-06	gi|72043995|ref|XP_795005.1| PREDICTED: similar to transmembrane protease, serine 2 [Strongylocentrotus purpuratus]
SW07326	clusterⅢ	4e-24	gi|83286866|sp|Q60534|CF105_MESAU Protein C6orf105 homolog (Androgen-dependent expressed protein FAR-17a) androgen-dependent expressed protein
SW07710	clusterⅢ	No hits found
sw09626	clusterⅡ	2e-64	gi|72679333|gb|AAI00144.1| Dctn4 protein [Rattus norvegicus] p62 dynactin subunit [Rattus norvegicus]
SW10966	clusterⅢ	2e-17	gi|21356945|ref|NP_650156.1| CG4702-PA [Drosophila melanogaster] LD43816p [Drosophila melanogaster] CG4702-PA [Drosophila melanogaster]
sw11730	clusterⅠ	5e-22	gi|2623622|gb|AAB86475.1| Kruppel-associated box protein [Homo sapiens]
SW12510	clusterⅡ	No hits found
sw14430	clusterⅡ	1e-167	gi|72172203|gb|AAZ66799.1| lipase [Samia cynthia ricini] lipase-1 [Bombyx mori] lipase [Bombyx mori]
SW15194	clusterⅢ	4e-27	gi|77415584|emb|CAJ01461.1| hypothetical protein [Bombyx mori]
sw16922	clusterⅣ	1e-79	gi|90018289|gb|ABD83950.1| TGF beta-inducible nuclear protein 1 [Bombyx mori]
SW17310	clusterⅠ	1e-109	gi|87248397|gb|ABD36251.1| RNA binding motif protein 18 [Bombyx mori]
SW17882	clusterⅡ	No hits found
sw17690	clusterⅠ	2e-06	gi|76674321|ref|XP_591611.2| PREDICTED: similar to 3-oxo-5-beta-steroid 4-dehydrogenase (Delta(4)-3-ketosteroid 5-beta-reductase) (Aldo-keto reductase family 1 member D1) [Bos taurus]
SW18066	clusterⅢ	2e-43	gi|74046639|gb|AAZ95093.1| putative glycogen synthase [Prodoxus quinquepunctellus]
SW19410	clusterⅠ	6e-41	gi|57905728|ref|XP_551123.1| ENSANGP00000027831 [Anopheles gambiae str. PEST] ENSANGP00000027831 [Anopheles gambiae str. PEST]
SW19806	clusterⅡ	No hits found
SW19998	clusterⅡ	2e-16	gi|58866052|ref|NP_808484.2| SH2 domain containing 4B [Mus musculus]
sw20566	clusterⅠ	1e-160	gi|38679393|gb|AAR26518.1| antennal cytochrome P450 CYP9 [Mamestra brassicae]
sw21530	clusterⅡ	No hits found
SW21534	clusterⅡ	3e-29	gi|72017516|ref|XP_794338.1| PREDICTED: similar to zn-finger, CCHC type and RNA-directed DNA polymerase and Integrase, catalytic domain containing protein family member (1E419), partial [Strongylocentrotus purpuratus]
SW22106	clusterⅢ	9e-12	gi|55241269|gb|EAA08558.2| ENSANGP00000020427 [Anopheles gambiae str. PEST] ENSANGP00000020427 [Anopheles gambiae str. PEST]
sw22294	clusterⅡ	3e-12	gi|5901814|gb|AAD55415.1| BcDNA.GH04637 [Drosophila melanogaster]
SW22494	clusterⅢ	2e-08	gi|42600556|dbj|BAD11136.1| yabusame-2 [Bombyx mori]
SW22682	clusterⅢ	No hits found
BGIBMGA014350	clusterⅢ	No hits found
BGIBMGA011717	clusterⅣ	No hits found
2th_029	clusterⅢ
sw00595	clusterⅡ	1e-21	gi|2961127|gb|AAC05666.1| putative pupal-specific cuticular protein CP2b [Anopheles gambiae]
sw08667	clusterⅣ	1e-124	gi|31419487|gb|AAH53204.1| Beta-ureidopropionase [Danio rerio] beta-ureidopropionase [Danio rerio]
sw10007	clusterⅣ	1e-66	gi|62654313|ref|XP_236613.3| PREDICTED: similar to RNA binding motif protein 15B [Rattus norvegicus]
sw11155	clusterⅡ	No hits found
sw11355	clusterⅠ	1e-22	gi|21717392|dbj|BAC02928.1| neurogenin related protein [Cynops pyrrhogaster]
SW11739	clusterⅢ	No hits found
sw13471	clusterⅠ	6e-29	gi|56541153|gb|AAH87520.1| LOC496168 protein [Xenopus laevis]
sw13847	clusterⅣ	7e-80	gi|1346474|sp|P48816|LYS_BOMMO Lysozyme precursor (1,4-beta-N-acetylmuramidase) lysozyme [Bombyx mori]
sw18271	clusterⅢ	2e-81	gi|87248125|gb|ABD36115.1| EN protein binding/engrailed nuclear homeoprotein-regulated protein [Bombyx mori]
SW18459	clusterⅡ	No hits found
sw19031	clusterⅠ	No hits found
sw21531	clusterⅡ	No hits found
sw21535	clusterⅡ	3e-50	gi|46812257|gb|AAT02217.1| guanine nucleotide binding protein beta 5 [Oryctolagus cuniculus] Guanine nucleotide-binding protein beta subunit 5 (Transducin beta chain 5) (Gbeta5)
sw22487	clusterⅡ	No hits found
SW22675	clusterⅢ	No hits found
BGIBMGA000662	clusterⅡ
BGIBMGA011724	clusterⅢ	0	BmorCPH17
SW03092	clusterⅡ	1e-102	gi|2564053|dbj|BAA22946.1| Bm trachealess [Bombyx mori]
SW04436	clusterⅡ	1e-23	gi|72013764|ref|XP_784928.1| PREDICTED: similar to Translation initiation factor eIF-2B epsilon subunit (eIF-2B GDP-GTP exchange factor) [Strongylocentrotus purpuratus]
SW04440	clusterⅢ	8e-06	gi|54636037|gb|EAL25440.1| GA10629-PA [Drosophila pseudoobscura]
SW05204	clusterⅡ	No hits found
sw05596	clusterⅣ	6e-69	gi|439241|emb|CAA53542.1| preproPTTH [Bombyx mori]
SW06168	clusterⅡ	3e-29	gi|72005469|ref|XP_785869.1| PREDICTED: similar to prefoldin 5 [Strongylocentrotus purpuratus]
SW06748	clusterⅢ	No hits found
sw07892	clusterⅣ	1e-11	gi|62751974|ref|NP_446262.3| synaptosomal-associated protein 29 [Rattus norvegicus] Synaptosomal-associated protein 29 [Rattus norvegicus] SNAP-29 protein [Rattus norvegicus]
SW08480	clusterⅠ	1e-14	gi|6706437|emb|CAB66004.1| Gly-rich protein [Drosophila melanogaster]
SW10396	clusterⅢ	No hits found
sw11348	clusterⅡ	No hits found
SW11160	clusterⅡ	3e-30	gi|908846|emb|CAA61760.1| CNG channel [Drosophila melanogaster] DmCNGC protein - fruit fly (Drosophila sp.)
sw13084	clusterⅠ	No hits found
sw14044	clusterⅠ	4e-27	gi|30582887|gb|AAP35670.1| N-myristoyltransferase 2 [Homo sapiens] N-myristoyltransferase 2 [synthetic construct] Glycylpeptide N-tetradecanoyltransferase 2 [Homo sapiens]
sw14228	clusterⅠ	No hits found
SW14804	clusterⅢ	1e-29	gi|535032|emb|CAA50574.1| peroxisomal acyl-CoA oxidase [Homo sapiens] acyl-CoA oxidase (EC 1.3.3.6), peroxisomal - human
SW16724	clusterⅢ	No hits found
SW18644	clusterⅢ	0	gi|643092|emb|CAA87462.1| urbain [Bombyx mori]
sw19424	clusterⅢ	3e-05	gi|62897027|dbj|BAD96454.1| SET domain and mariner transposase fusion gene variant [Homo sapiens] metnase [Homo sapiens]
SW20952	clusterⅢ	No hits found
SW21340	clusterⅢ	No hits found
sw21920	clusterⅠ	5e-70	gi|37182119|gb|AAQ88862.1| DFIT212 [Homo sapiens]
SW22296	clusterⅢ	4e-14	gi|72014020|ref|XP_783244.1| PREDICTED: similar to cytochrome P450, family 4, subfamily v, polypeptide 2 [Strongylocentrotus purpuratus]
SW22684	clusterⅢ	7e-50	gi|3608259|dbj|BAA33195.1| cuticle protein [Bombyx mori]
SW22880	clusterⅡ	8e-62	gi|72006802|ref|XP_783718.1| PREDICTED: similar to beta-tubulin cofactor C [Strongylocentrotus purpuratus]
2th_075	clusterⅣ
2TH_081	clusterⅢ
SW01385	clusterⅢ	No hits found
SW03489	clusterⅢ	8e-09	gi|5702206|gb|AAD47201.1| delta-A kinase anchor protein 200 [Drosophila melanogaster]
sw04645	clusterⅢ	1e-45	gi|4090966|gb|AAD09280.1| immune-related Hdd11 [Hyphantria cunea]
SW05421	clusterⅢ	6e-15	gi|48121956|ref|XP_393241.1| PREDICTED: similar to Lm-ACP19=wing cuticle protein [Apis mellifera]
SW07525	clusterⅢ	No hits found
SW07713	clusterⅢ	No hits found
sw08293	clusterⅠ	No hits found
SW08485	clusterⅢ	0	gi|29467722|dbj|BAC67246.1| chitinase [Bombyx mori]
SW09825	clusterⅢ	1e-76	gi|56270488|gb|AAH87491.1| LOC496075 protein [Xenopus laevis]
SW10593	clusterⅢ	2e-13	gi|55241854|gb|EAA08010.2| ENSANGP00000018734 [Anopheles gambiae str. PEST] ENSANGP00000018734 [Anopheles gambiae str. PEST]
sw10597	clusterⅡ	1e-87	gi|9507051|ref|NP_062097.1| regulator of G-protein signaling 9 [Rattus norvegicus] regulator of G-protein signaling 9L [Rattus norvegicus] Regulator of G-protein signaling 9 (RGS9) regulator of G-protein signaling 9 (RGS9) [Rattus norvegicus]
sw10789	clusterⅢ	No hits found
SW10797	clusterⅢ	No hits found
SW12329	clusterⅢ	8e-13	gi|54638137|gb|EAL27539.1| GA21234-PA [Drosophila pseudoobscura]
SW15209	clusterⅢ	6e-18	gi|66499088|ref|XP_624151.1| PREDICTED: similar to ENSANGP00000012173 [Apis mellifera]
sw15017	clusterⅣ	2e-68	gi|22024170|ref|NP_611092.2| CG8435-PA [Drosophila melanogaster] LD32459p [Drosophila melanogaster] CG8435-PA [Drosophila melanogaster]
sw17705	clusterⅡ	2e-23	gi|5733122|gb|AAD49435.1| lodestar protein [Homo sapiens]
sw19053	clusterⅣ	4e-09	gi|1658504|gb|AAB18342.1| Rga [Drosophila melanogaster]
SW20773	clusterⅢ	0	BmorCPR125
BGIBMGA011760	clusterⅡ	0	BmorCPH13
2th_017	clusterⅣ
2TH_022	clusterⅢ
sw00226	clusterⅣ	2e-72	gi|77735647|ref|NP_001029519.1| histone acetyltransferase 1 [Bos taurus] histone acetyltransferase 1 [Bos taurus]
SW00998	clusterⅢ	6e-71	gi|85857558|gb|ABC86314.1| IP15869p [Drosophila melanogaster]
sw01574	clusterⅣ	3e-13	gi|1362608|pir||A53909 gelsolin, secreted form precursor - fruit fly (Drosophila melanogaster) The biology of this fly protein has not yet been explored. Its identification as a secretory gelsolin is based on sequence comparison to the vertebrate gelsoli
sw03882	clusterⅠ	8e-33	gi|126417|sp|P09336|LP3_BOMMO Low molecular 30 kDa lipoprotein PBMHPC-19 precursor 30K lipoprotein precursor [Bombyx mori]
sw06570	clusterⅣ	4e-47	gi|56204101|emb|CAI19331.1| CTNNBL1 [Homo sapiens] CTNNBL1 [Homo sapiens] CTNNBL1 [Homo sapiens] beta catenin-like 1 [Homo sapiens] nuclear associated protein [Homo sapiens] Beta-catenin-like protein 1 (Nuclear-associated protein) (NAP) (Protein NYD-SP19
sw08106	clusterⅡ	1e-70	gi|829163|emb|CAA48756.1| pupal cuticle protein [Bombyx mori] Pupal cuticle protein precursor pupal cuticle protein
SW09642	clusterⅢ	2e-13	gi|54036705|sp|P67788|AKH_MANSE Adipokinetic prohormone precursor [Contains: Adipokinetic hormone (AKH)] adipokinetic hormone prepropeptide
SW10786	clusterⅢ	No hits found
SW10798	clusterⅡ	No hits found
sw12334	clusterⅠ	No hits found
sw14050	clusterⅡ	No hits found
sw14818	clusterⅣ	No hits found
SW16934	clusterⅢ	No hits found
sw17894	clusterⅡ	4e-29	gi|66556188|ref|XP_393596.2| PREDICTED: similar to ubiquitin specific protease 34 [Apis mellifera]
sw18286	clusterⅠ	2e-83	gi|73671228|gb|AAZ78241.1| integrin beta1 subunit-like protein 2 [Danio rerio] integrin beta1 subunit-like protein 2 [Danio rerio]
SW18658	clusterⅢ	3e-61	gi|76639351|ref|XP_870725.1| PREDICTED: similar to neurofilament, heavy polypeptide 200kDa isoform 2 [Bos taurus]
sw18662	clusterⅣ	3e-96	gi|87248633|gb|ABD36369.1| ubiquitin conjugating enzyme isoform 1 [Bombyx mori]
SW19042	clusterⅢ	1e-07	gi|72136264|ref|XP_797450.1| PREDICTED: similar to tetratricopeptide repeat domain 15, partial [Strongylocentrotus purpuratus]
SW18858	clusterⅡ	4e-84	gi|76639351|ref|XP_870725.1| PREDICTED: similar to neurofilament, heavy polypeptide 200kDa isoform 2 [Bos taurus]
SW19054	clusterⅢ	0	gi|1841851|gb|AAB47538.1| chitinase-like protein [Bombyx mori]
SW20394	clusterⅡ	No hits found
sw22506	clusterⅠ	5e-47	gi|115182|sp|P26742|BXB8_BOMMO Bombyxin B-8 precursor (BBX-B8) (4K-prothoracicotropic hormone) (4K-PTTH) [Contains: Bombyxin B-8 B chain; Bombyxin B-8 A chain] bombyxin B-8 precursor [Bombyx mori]
sw22510	clusterⅣ	No hits found
sw22882	clusterⅣ	1e-124	gi|85740627|gb|ABC79691.1| glutathione S-transferase 4 [Bombyx mori]
sw22894	clusterⅡ	0	gi|66519832|ref|XP_623723.1| PREDICTED: similar to ENSANGP00000015352 [Apis mellifera]
BGIBMGA002724	clusterⅡ
SW00423	clusterⅡ	No hits found
sw00815	clusterⅡ	No hits found
SW02147	clusterⅢ	No hits found
SW01963	clusterⅢ	0	BmorCPH31
SW03883	clusterⅢ	Bmb021425	No hits found
SW04079	clusterⅢ	8e-91	gi|1402634|dbj|BAA11812.1| secretory component [Sarcophaga peregrina]
SW05615	clusterⅡ	3e-34	gi|46047377|ref|NP_990864.1| homeo box (H6 family) 1 [Gallus gallus] homeodomain protein GH6 [Gallus gallus]
SW06763	clusterⅢ	No hits found
sw07331	clusterⅡ	No hits found
SW07531	clusterⅢ	0	BmorCPR73
SW07343	clusterⅢ	No hits found
sw07919	clusterⅣ	5e-50	gi|25012709|gb|AAN71448.1| RE59077p [Drosophila melanogaster]
sw09635	clusterⅠ	No hits found
sw09643	clusterⅠ	7e-19	gi|33186814|tpe|CAD67592.1| TPA: putative C6.1A-like protease [Mus musculus] C6.1A-like [Mus musculus]
SW10407	clusterⅡ	1e-09	gi|72006769|ref|XP_782274.1| PREDICTED: similar to mitochondrial ribosomal protein L46 (predicted) [Strongylocentrotus purpuratus]
SW10983	clusterⅢ	9e-36	gi|55245443|gb|EAA04375.2| ENSANGP00000009437 [Anopheles gambiae str. PEST] ENSANGP00000009437 [Anopheles gambiae str. PEST]
SW11759	clusterⅢ	1e-111	gi|28317017|gb|AAO39528.1| RE22242p [Drosophila melanogaster]
SW11567	clusterⅢ	No hits found
SW12515	clusterⅡ	3e-38	gi|442516|emb|CAA82323.1| Lbe homeodomain containing 132 aa C-terminal fragment [Drosophila melanogaster]
sw14639	clusterⅡ	1e-41	gi|73958726|ref|XP_861741.1| PREDICTED: similar to exonuclease NEF-sp isoform 5 [Canis familiaris]
SW15011	clusterⅡ	2e-64	gi|10443892|gb|AAG17630.1| esterase D [Sus scrofa] esterase D [Sus scrofa] Esterase D esterase D [Sus scrofa]
sw15791	clusterⅣ	No hits found
sw19815	clusterⅡ	5e-23	gi|73965363|ref|XP_548034.2| PREDICTED: similar to Angiotensin-converting enzyme, testis-specific isoform precursor (ACE-T) (Dipeptidyl carboxypeptidase I) (Kininase II) [Canis familiaris]
SW20199	clusterⅡ	1e-160	gi|27374346|gb|AAO01087.1| Arc42-PA [Drosophila willistoni]
SW20015	clusterⅢ	3e-05	gi|46138819|ref|XP_391100.1| hypothetical protein FG10924.1 [Gibberella zeae PH-1] hypothetical protein FG10924.1 [Gibberella zeae PH-1]
sw21551	clusterⅡ	No hits found
SW22319	clusterⅢ	No hits found
SW22883	clusterⅡ	5e-37	gi|27819803|gb|AAO24950.1| RE53824p [Drosophila melanogaster]
sw22695	clusterⅠ	1e-26	gi|55666027|emb|CAH74051.1| OTTHUMP00000065631 [Homo sapiens] OTTHUMP00000065631 [Homo sapiens] OTTHUMP00000065631 [Homo sapiens] OTTHUMP00000065631 [Homo sapiens] OTTHUMP00000065631 [Homo sapiens] OTTHUMP00000065631 [Homo sapiens] OTTHUMP00000065631 [Ho
SW22895	clusterⅡ	No hits found
BGIBMGA000436	clusterⅢ	0	BmorCPR118
2TH_068	clusterⅢ
SW00808	clusterⅢ	0	BmorCPR133
SW00812	clusterⅢ	2e-43	gi|55245299|gb|EAA04515.2| ENSANGP00000010837 [Anopheles gambiae str. PEST] ENSANGP00000010837 [Anopheles gambiae str. PEST]
sw01188	clusterⅠ	2e-08	gi|21355663|ref|NP_650536.1| CG10311-PA [Drosophila melanogaster] RE61190p [Drosophila melanogaster] CG10311-PA [Drosophila melanogaster]
sw01964	clusterⅠ	No hits found
sw02532	clusterⅡ	No hits found
SW03116	clusterⅢ	1e-05	gi|6984241|gb|AAF34808.1| SP558 protein [Drosophila melanogaster]
SW03880	clusterⅢ	0	BmorCPR48
SW04464	clusterⅡ	No hits found
sw04840	clusterⅡ	No hits found
sw04656	clusterⅣ	6e-13	gi|87248367|gb|ABD36236.1| Myb-MuvB complex subunit Lin-52 [Bombyx mori]
SW05616	clusterⅢ	No hits found
SW06760	clusterⅠ	No hits found
SW06764	clusterⅢ	No hits found
SW07720	clusterⅢ	1e-128	gi|77024062|gb|ABA61174.1| Mde8i18_5 [Mayetiola destructor]
sw08300	clusterⅣ	3e-31	gi|68431148|ref|XP_706857.1| PREDICTED: similar to Sodium-dependent multivitamin transporter (Na(+)-dependent multivitamin transporter) isoform 2 [Danio rerio]
SW08688	clusterⅢ	No hits found
SW10404	clusterⅢ	No hits found
sw11372	clusterⅡ	2e-22	gi|78093596|gb|ABB19289.1| cecropin B [Bombyx mori]
SW11748	clusterⅢ	No hits found
sw11568	clusterⅡ	2e-59	gi|28557579|gb|AAO45195.1| RH24769p [Drosophila melanogaster]
SW12336	clusterⅡ	Bmb011618	5e-54
sw12912	clusterⅡ	6e-16	gi|24581638|ref|NP_608831.1| CG15431-PA [Drosophila melanogaster] CG15431-PA [Drosophila melanogaster]
SW14244	clusterⅡ	4e-11	gi|2952274|gb|AAC05483.1| asteroid protein [Drosophila melanogaster]
SW14628	clusterⅡ	0	BmorCPG19
SW15396	clusterⅢ	0	BmorCPH1
sw16172	clusterⅡ	No hits found
SW16944	clusterⅡ	No hits found
sw17508	clusterⅡ	No hits found
sw17516	clusterⅠ	No hits found
SW17328	clusterⅢ	No hits found
SW17700	clusterⅢ	No hits found
SW18088	clusterⅢ	No hits found
sw18472	clusterⅣ	7e-51	gi|7341330|gb|AAF61252.1| serpin-2 [Bombyx mori]
sw19432	clusterⅢ	1e-32	gi|6690636|gb|AAF24228.1| trypsin-like PiT2c precursor [Plodia interpunctella]
SW19436	clusterⅢ	4e-23	gi|72133877|ref|XP_788695.1| PREDICTED: similar to predicted CDS, reverse transcriptase family member (1O881) [Strongylocentrotus purpuratus]
SW19244	clusterⅢ	6e-28	gi|117622|sp|P11734|CU08_LOCMI Cuticle protein 8 (LM-8) (LM-ACP 8)
SW20392	clusterⅢ	1e-83	gi|68697272|emb|CAJ14165.1| BEL12_AG transposon polyprotein [Anopheles gambiae]
SW21352	clusterⅡ	No hits found
SW22124	clusterⅢ	No hits found
BGIBMGA011492	clusterⅢ
sw04285	clusterⅣ	5e-91	gi|76362269|dbj|BAE45263.1| cytosolic nonspecific dipeptidase [Oreochromis niloticus]
sw04669	clusterⅣ	No hits found
sw05617	clusterⅡ	4e-16	gi|1706194|sp|P80683|CUA3A_TENMO Larval cuticle protein A3A (TM-A3A) (TM-LCP A3A)
SW05433	clusterⅢ	0	BmorCPR128
SW05817	clusterⅢ	No hits found
SW08693	clusterⅢ	3e-64	gi|66522206|ref|XP_393895.2| PREDICTED: similar to muscle RAS oncogene homolog [Apis mellifera]
sw08505	clusterⅣ	4e-41	gi|28317242|gb|AAO39628.1| GH01001p [Drosophila melanogaster]
sw09461	clusterⅡ	4e-82	gi|72007484|ref|XP_781161.1| PREDICTED: similar to mitochondrial ribosomal protein S9 [Strongylocentrotus purpuratus]
SW10033	clusterⅢ	No hits found
sw11189	clusterⅡ	0	BmorCPH30
sw11197	clusterⅡ	No hits found
sw12337	clusterⅣ	0	gi|134925|sp|P09179|SSP1_BOMMO Sex-specific storage-protein 1 precursor (SP 1) (Methionine-rich storage protein)
SW12533	clusterⅢ	No hits found
SW12541	clusterⅢ	0	BmorCPT3
sw13689	clusterⅣ	No hits found
sw14069	clusterⅣ	No hits found
sw14461	clusterⅣ	3e-15	gi|55237569|gb|EAA12565.2| ENSANGP00000010503 [Anopheles gambiae str. PEST] ENSANGP00000010503 [Anopheles gambiae str. PEST]
sw15793	clusterⅠ	8e-19	gi|5733713|gb|AAD49730.1| chrysoptin precursor [Chrysops sp.]
sw20021	clusterⅣ	No hits found
SW22521	clusterⅢ	No hits found
sw22525	clusterⅡ	No hits found
Bm_nscaf2964_132	clusterⅡ	0	BmorCPFL1
BGIBMGA002770	clusterⅡ	0	BmorCPR134
SW00630	clusterⅢ	No hits found
SW00438	clusterⅢ	No hits found
SW00830	clusterⅡ	1e-18	gi|55632157|ref|XP_520201.1| PREDICTED: similar to haloacid dehalogenase-like hydrolase domain containing 3; chromosome 9 open reading frame 158 [Pan troglodytes]
sw01970	clusterⅠ	No hits found
SW02366	clusterⅠ	No hits found
SW02738	clusterⅡ	No hits found
sw02938	clusterⅣ	2e-43	gi|61741934|gb|AAX54852.1| 30 kDa salivary protein [Phlebotomus ariasi]
SW02942	clusterⅡ	4e-81	gi|66550721|ref|XP_395506.2| PREDICTED: similar to transcription factor shn - fruit fly (Drosophila melanogaster), partial [Apis mellifera]
sw04090	clusterⅠ	9e-41	gi|1136134|gb|AAC46955.1| DmORC2
SW04274	clusterⅡ	5e-19	gi|72013455|ref|XP_783496.1| PREDICTED: similar to G kinase anchoring protein 1 [Strongylocentrotus purpuratus]
SW04854	clusterⅠ	No hits found
SW04858	clusterⅠ	6e-14	gi|72173973|ref|XP_798036.1| PREDICTED: similar to mitochondrial matrix processing protease, alpha subunit, partial [Strongylocentrotus purpuratus]
SW05626	clusterⅡ	7e-18	gi|66525646|ref|XP_624922.1| PREDICTED: similar to CG15591-PA [Apis mellifera]
SW06398	clusterⅠ	No hits found
SW06966	clusterⅢ	No hits found
SW08694	clusterⅢ	3e-05	gi|72010413|ref|XP_783555.1| PREDICTED: hypothetical protein XP_778462 [Strongylocentrotus purpuratus]
SW09662	clusterⅡ	No hits found
SW10034	clusterⅢ	No hits found
SW10234	clusterⅢ	No hits found
sw10814	clusterⅢ	0	BmorCPG35
sw11966	clusterⅡ	No hits found
sw12338	clusterⅠ	No hits found
SW12726	clusterⅢ	0	BmorCPG42
sw13690	clusterⅡ	No hits found
SW13502	clusterⅢ	3e-26	gi|66550566|ref|XP_396062.2| PREDICTED: similar to CG2247-PA [Apis mellifera]
sw15226	clusterⅢ	No hits found
sw15994	clusterⅣ	3e-76	gi|87248279|gb|ABD36192.1| BWK-1-like protein [Bombyx mori]
sw17146	clusterⅣ	8e-60	gi|56118448|ref|NP_001007875.1| cct8-prov protein [Xenopus tropicalis] Cct8-prov protein [Xenopus tropicalis]
SW17334	clusterⅡ	6e-09	gi|45383458|ref|NP_989681.1| phosphoinositide-3-kinase adaptor protein 1 [Gallus gallus] B cell phosphoinositide 3-kinase adaptor [Gallus gallus]
sw17530	clusterⅡ	1e-30	gi|72090531|ref|XP_792772.1| PREDICTED: similar to zn-finger, CCHC type and RNA-directed DNA polymerase and Integrase, catalytic domain containing protein family member (1E419) [Strongylocentrotus purpuratus]
SW21370	clusterⅢ	No hits found
SW21758	clusterⅢ	No hits found
SW22522	clusterⅡ	No hits found
sw22902	clusterⅠ	3e-84	gi|3510719|gb|AAC33576.1| immunolectin-A precursor [Manduca sexta]
sw22710	clusterⅠ	9e-54	gi|54635599|gb|EAL25002.1| GA18094-PA [Drosophila pseudoobscura]
BGIBMGA005277	clusterⅠ	0	BmorCPR2
BGIBMGA013865	clusterⅠ
BGIBMGA011763	clusterⅣ
SW01975	clusterⅢ	No hits found
SW03711	clusterⅡ	No hits found
sw04083	clusterⅠ	2e-19	gi|76618319|ref|XP_603752.2| PREDICTED: similar to Placental protein 11 precursor (PP11) [Bos taurus]
SW04667	clusterⅢ	No hits found
SW06783	clusterⅡ	3e-66	gi|66560709|ref|XP_624419.1| PREDICTED: similar to Cytokine inducible SH2-containing protein 5 (Suppressor of cytokine signaling 5) (SOCS-5) (Cytokine-inducible SH2 protein 6) (CIS-6) [Apis mellifera]
sw07351	clusterⅣ	9e-36	gi|55240254|gb|EAA09698.2| ENSANGP00000013261 [Anopheles gambiae str. PEST] ENSANGP00000013261 [Anopheles gambiae str. PEST]
SW08319	clusterⅢ	2e-55	gi|66512118|ref|XP_623491.1| PREDICTED: similar to ENSANGP00000002876 [Apis mellifera]
SW11379	clusterⅡ	No hits found
SW11967	clusterⅢ	No hits found
SW13499	clusterⅢ	1e-166	gi|38679389|gb|AAR26516.1| antennal esterase [Mamestra brassicae]
sw14071	clusterⅠ	3e-23	gi|78101803|tpg|DAA05519.1| TPA: TPA_inf: troponin I isoform 6a1 [Apis mellifera]
SW18679	clusterⅢ	4e-12	gi|1519345|gb|AAB61684.1| Pdd1p [Tetrahymena thermophila] Pdd1p [Tetrahymena thermophila]
SW20411	clusterⅢ	0	gi|1335781|gb|AAC47078.1| Cap
sw20791	clusterⅣ	8e-34	gi|72007253|ref|XP_787365.1| PREDICTED: similar to ADP-ribosylation factor-like protein 2 [Strongylocentrotus purpuratus]
SW21563	clusterⅡ	No hits found
sw21759	clusterⅡ	No hits found
sw21951	clusterⅢ	1e-125	gi|87248175|gb|ABD36140.1| muscle LIM protein [Bombyx mori]
SW22527	clusterⅢ	No hits found
BGIBMGA011769	clusterⅠ
SW00056	clusterⅢ	5e-44	gi|3608259|dbj|BAA33195.1| cuticle protein [Bombyx mori]
sw02176	clusterⅠ	3e-72	gi|90567700|emb|CAI30053.1| muscular protein 20 [Hydroporus erythrocephalus]
sw02556	clusterⅠ	No hits found
sw03900	clusterⅡ	8e-28	gi|62083333|gb|AAX62391.1| mitochondrial ribosomal protein S17 [Lysiphlebus testaceipes]
sw04276	clusterⅠ	3e-22	gi|4090964|gb|AAD09279.1| immune-related Hdd1 [Hyphantria cunea]
SW04856	clusterⅡ	No hits found
SW05620	clusterⅢ	1e-104	gi|6636413|gb|AAF20175.1| ataxia telangiectasia mutated [Xenopus laevis]
SW05428	clusterⅢ	1e-114	gi|66519538|ref|XP_393739.2| PREDICTED: similar to CG6194-PA [Apis mellifera]
SW05624	clusterⅢ	4e-08	gi|21296497|gb|EAA08642.1| ENSANGP00000020356 [Anopheles gambiae str. PEST] ENSANGP00000020356 [Anopheles gambiae str. PEST]
SW07164	clusterⅢ	No hits found
SW07544	clusterⅡ	3e-21	gi|31324444|gb|AAP47228.1| Sec61p gamma subunit [Gryllotalpa orientalis] Protein transport protein SEC61 gamma subunit
SW07356	clusterⅡ	1e-60	gi|55236409|gb|EAL39294.1| ENSANGP00000025683 [Anopheles gambiae str. PEST] ENSANGP00000025683 [Anopheles gambiae str. PEST]
SW10996	clusterⅠ	No hits found
SW13120	clusterⅢ	5e-12	gi|50747654|ref|XP_420948.1| PREDICTED: similar to DEAF-1 related transcriptional regulator (NUDR); suppressin [Gallus gallus]
SW13696	clusterⅢ	No hits found
sw13504	clusterⅡ	1e-05	gi|48112268|ref|XP_393146.1| PREDICTED: similar to CG14984-PA [Apis mellifera]
SW14464	clusterⅢ	7e-67	gi|62751385|ref|NP_001015815.1| MGC97615 protein [Xenopus tropicalis] MGC97615 protein [Xenopus tropicalis]
SW16188	clusterⅡ	2e-15	gi|72133877|ref|XP_788695.1| PREDICTED: similar to predicted CDS, reverse transcriptase family member (1O881) [Strongylocentrotus purpuratus]
SW16564	clusterⅢ	No hits found
sw16576	clusterⅢ	No hits found
SW16956	clusterⅢ	No hits found
SW17528	clusterⅢ	No hits found
sw17912	clusterⅠ	No hits found
SW18680	clusterⅢ	8e-81	gi|55242762|gb|EAA07252.2| ENSANGP00000010229 [Anopheles gambiae str. PEST] ENSANGP00000010229 [Anopheles gambiae str. PEST]
SW18496	clusterⅢ	No hits found
sw19840	clusterⅡ	2e-26	gi|21355999|ref|NP_650927.1| CG5621-PA [Drosophila melanogaster] GH10694p [Drosophila melanogaster] CG5621-PA [Drosophila melanogaster]
SW19648	clusterⅡ	No hits found
SW20020	clusterⅢ	No hits found
SW20224	clusterⅢ	4e-07	gi|73970279|ref|XP_531859.2| PREDICTED: similar to UNCoordinated family member (unc-44) [Canis familiaris]
SW20596	clusterⅡ	No hits found
SW20980	clusterⅢ	6e-15	gi|10907|emb|CAA38531.1| 30K protein [Bombyx mori] Low molecular mass 30 kDa lipoprotein 21G1 precursor
SW21748	clusterⅢ	No hits found
SW21752	clusterⅢ	No hits found
SW21568	clusterⅢ	No hits found
SW21948	clusterⅡ	8e-87	gi|87248255|gb|ABD36180.1| tyrosine 3-monooxygenase protein zeta polypeptide [Bombyx mori]
sw22520	clusterⅢ	No hits found
sw22708	clusterⅡ	4e-24	gi|188864|gb|AAA59875.1| mucin
SW22720	clusterⅢ	1e-71	gi|37530416|ref|NP_919510.1| putative copia-type polyprotein [Oryza sativa (japonica cultivar-group)] Putative copia-type polyprotein [Oryza sativa (japonica cultivar-group)] retrotransposon protein, putative, Ty1-copia sub-class [Oryza sativa (japonica
sw00653	clusterⅡ	1e-10	gi|1209648|gb|AAC47002.1| protein tyrosine phosphatase DLAR protein tyrosine phosphatase (DLAR) precursor
SW01225	clusterⅢ	No hits found
sw01801	clusterⅠ	0	gi|77921153|gb|ABB05342.1| acetylcholinesterase type 1 [Bombyx mori] acetylcholinesterase type 1 [Bombyx mori]
sw04869	clusterⅠ	7e-12	gi|76676986|ref|XP_591925.2| PREDICTED: similar to CG12379-PA [Bos taurus]
SW05057	clusterⅢ	1e-19	gi|1857602|gb|AAB88068.1| cuticle protein ACP65A [Drosophila melanogaster]
sw06797	clusterⅡ	1e-14	gi|73621842|sp|Q5ZKM1|RRMJ3_CHICK Putative rRNA methyltransferase 3 (rRNA (uridine-2'-O-)-methyltransferase 3)
sw08905	clusterⅣ	No hits found
sw09481	clusterⅡ	2e-08	gi|62647077|ref|XP_578244.1| PREDICTED: similar to mucin 17 [Rattus norvegicus]
sw10829	clusterⅡ	2e-45	gi|50730350|ref|XP_416860.1| PREDICTED: similar to DNA segment on chromosome X and Y (unique) 155 expressed sequence isoform 1; Pseudoautosomal gene XE7 (Y chromosome) [Gallus gallus]
sw11597	clusterⅣ	2e-48	gi|71724847|gb|AAZ38885.1| 3' exoribonuclease [Xenopus laevis]
SW12749	clusterⅢ	2e-14	gi|66511746|ref|XP_623857.1| PREDICTED: similar to Homeobox protein cut [Apis mellifera]
sw13125	clusterⅢ	No hits found
sw13517	clusterⅠ	1e-162	gi|2625150|gb|AAB86646.1| moderately methionine rich hexamerin precursor; MMtH [Hyalophora cecropia]
SW16777	clusterⅢ	No hits found
sw16585	clusterⅣ	4e-60	gi|66557042|ref|XP_624688.1| PREDICTED: similar to Microspherule protein 1 (58 kDa microspherule protein) (Cell cycle-regulated factor p78) [Apis mellifera]
sw17537	clusterⅣ	4e-68	gi|54609237|gb|AAV34834.1| ribosomal protein L23 [Bombyx mori] ribosomal protein L17/23 [Spodoptera frugiperda] Ribosomal protein L17/23 [Plutella xylostella]
sw19277	clusterⅠ	No hits found
SW21765	clusterⅢ	No hits found
SW22725	clusterⅠ	No hits found
sw01222	clusterⅢ	No hits found
SW02766	clusterⅡ	No hits found
sw03522	clusterⅠ	3e-05	gi|24642872|ref|NP_573250.1| CG6762-PA [Drosophila melanogaster] GH18251p [Drosophila melanogaster] CG6762-PA [Drosophila melanogaster] Putative sulfiredoxin
SW05258	clusterⅢ	No hits found
sw05642	clusterⅢ	9e-11	gi|85857460|gb|ABC86266.1| RE45749p [Drosophila melanogaster]
sw06402	clusterⅢ	1e-74	gi|66516898|ref|XP_391826.2| PREDICTED: similar to yellow [Apis mellifera]
sw08326	clusterⅠ	No hits found
SW08518	clusterⅢ	No hits found
sw08714	clusterⅠ	2e-08	gi|45552677|ref|NP_995863.1| CG33456-PA [Drosophila melanogaster] RE27864p [Drosophila melanogaster] CG33456-PA [Drosophila melanogaster]
sw08718	clusterⅣ	2e-30	gi|2209362|gb|AAB61471.1| larval cuticular protein 1 [Helicoverpa armigera] Larval cuticle protein 1 precursor
sw10058	clusterⅣ	No hits found
SW13314	clusterⅢ	No hits found
SW13510	clusterⅢ	No hits found
sw14274	clusterⅣ	6e-41	gi|54644737|gb|EAL33477.1| GA20198-PA [Drosophila pseudoobscura]
sw14850	clusterⅣ	3e-46	gi|51701333|sp|Q86N75|CORZ_BOMMO Crz precursor (BmCrz) [Contains: Corazonin; Corazonin-precursor-related peptide (CPRP)] corazonin preprohormone [Bombyx mori]
sw17154	clusterⅠ	4e-21	gi|25012899|gb|AAN71537.1| RH18867p [Drosophila melanogaster]
sw17730	clusterⅠ	2e-26	gi|89268898|emb|CAJ81690.1| novel protein [Xenopus tropicalis]
sw20038	clusterⅠ	1e-37	gi|217280|dbj|BAA02093.1| hemolymph protein [Bombyx mori]
sw21958	clusterⅠ	2e-24	gi|49115013|gb|AAH72857.1| MGC80254 protein [Xenopus laevis] Psf1 [Xenopus laevis]
BGIBMGA013866	clusterⅠ
SW03335	clusterⅢ	2e-24	gi|20177053|gb|AAM12288.1| RE13587p [Drosophila melanogaster]
SW07559	clusterⅡ	1e-114	gi|48097950|ref|XP_393932.1| PREDICTED: similar to molting fluid carboxypeptidase A [Apis mellifera]
SW08515	clusterⅢ	No hits found
sw09103	clusterⅠ	No hits found
SW09671	clusterⅡ	1e-23	gi|72047001|ref|XP_787000.1| PREDICTED: similar to programmed cell death 6 (1F340), partial [Strongylocentrotus purpuratus]
sw11215	clusterⅣ	3e-75	gi|41016826|sp|Q27772|C1TC_SPOFR C-1-tetrahydrofolate synthase, cytoplasmic (C1-THF synthase) [Includes: Methylenetetrahydrofolate dehydrogenase ; Methenyltetrahydrofolate cyclohydrolase ; Formyltetrahydrofolate synthetase ] methylenetetrahydrofolate deh
sw12355	clusterⅣ	3e-17	gi|38257679|sp|Q8TB36|GDAP1_HUMAN Ganglioside-induced differentiation-associated protein 1 (GDAP1) ganglioside-induced differentiation associated protein 1 [Homo sapiens] ganglioside-induced differentiation-associated protein 1 [Homo sapiens]
SW14083	clusterⅢ	No hits found
SW15435	clusterⅢ	No hits found
SW15439	clusterⅢ	7e-37	gi|6407382|dbj|BAA86851.1| aldo-keto reductase AKR1C12 [Mus musculus]
SW16387	clusterⅡ	No hits found
sw16971	clusterⅡ	No hits found
SW17347	clusterⅢ	1e-105	gi|66499714|ref|XP_392138.2| PREDICTED: similar to ENSANGP00000013517 [Apis mellifera]
SW17351	clusterⅢ	No hits found
SW18315	clusterⅢ	3e-26	gi|46048885|ref|NP_990121.1| alpha 1 (V) collagen [Gallus gallus] alpha 1 (V) collagen [Gallus gallus]
sw21775	clusterⅠ	No hits found
BGIBMGA002561	clusterⅠ
SW00260	clusterⅢ	1e-27	gi|30387859|gb|AAP32223.1| GTP-binding protein Golf alpha subunit [Rattus norvegicus] Guanine nucleotide-binding protein G(olf), alpha subunit (Adenylate cyclase-stimulating G alpha protein, olfactory type)
SW00268	clusterⅢ	4e-58	gi|54038587|gb|AAH84286.1| LOC495111 protein [Xenopus laevis]
SW00644	clusterⅢ	No hits found
SW00452	clusterⅢ	4e-23	gi|28317085|gb|AAO39561.1| LP07855p [Drosophila melanogaster]
SW00656	clusterⅢ	0	BmorCPH42
SW02184	clusterⅡ	4e-14	gi|7716830|gb|AAF68565.1| singed protein [Drosophila simulans]
sw02576	clusterⅠ	7e-06	gi|66500891|ref|XP_623870.1| PREDICTED: similar to ENSANGP00000021863 [Apis mellifera]
sw03144	clusterⅣ	No hits found
SW04296	clusterⅢ	1e-14	gi|62659557|ref|XP_222780.3| PREDICTED: similar to Ras GTPase-activating protein nGAP (RAS protein activator like 1) [Rattus norvegicus]
SW04868	clusterⅢ	2e-43	gi|72007676|ref|XP_785301.1| PREDICTED: similar to polynucleotide kinase 3-phosphatase [Strongylocentrotus purpuratus]
SW05252	clusterⅢ	1e-118	gi|6066229|gb|AAF03218.1| Drep2 [Drosophila melanogaster]
sw05444	clusterⅣ	1e-59	gi|12004634|gb|AAG44126.1| reptin [Xenopus laevis] RuvB-like 2 (Reptin)
SW05640	clusterⅡ	No hits found
SW06020	clusterⅢ	No hits found
SW06032	clusterⅡ	No hits found
SW06412	clusterⅡ	1e-104	gi|66519838|ref|XP_391911.2| PREDICTED: similar to GA10180-PA [Apis mellifera] PREDICTED: similar to GA10180-PA [Apis mellifera]
SW07560	clusterⅢ	No hits found
SW07568	clusterⅢ	No hits found
SW08328	clusterⅡ	No hits found
SW08708	clusterⅢ	No hits found
sw08912	clusterⅠ	No hits found
SW09680	clusterⅡ	2e-16	gi|28279482|gb|AAH46286.1| Spastic paraplegia 4 homolog [Mus musculus] spastic paraplegia 4 homolog [Mus musculus]
SW10248	clusterⅡ	No hits found
sw11204	clusterⅡ	1e-60	gi|54647558|gb|AAH84924.1| LOC495415 protein [Xenopus laevis]
SW12164	clusterⅢ	0	gi|62647472|ref|XP_216173.3| PREDICTED: similar to ubiquitin specific protease 39 [Rattus norvegicus]
SW12176	clusterⅡ	1e-119	gi|87248567|gb|ABD36336.1| mitochondrial prohibitin complex protein 2 [Bombyx mori]
sw12944	clusterⅡ	1e-119	gi|13383195|dbj|BAB39500.1| fibroin P25 [Bombyx mandarina]
sw14288	clusterⅠ	1e-36	gi|4530064|gb|AAD21841.1| trypsin-like serine protease [Ctenocephalides felis]
SW14852	clusterⅢ	1e-51	gi|56199446|gb|AAV84212.1| CPA3 [Culicoides sonorensis]
SW15248	clusterⅡ	2e-41	gi|118112|sp|P28517|CYPR_CALVI Peptidyl-prolyl cis-trans isomerase, rhodopsin-specific isozyme precursor (PPIase) (Rotamase)
SW15628	clusterⅢ	No hits found
SW16012	clusterⅢ	No hits found
sw17540	clusterⅠ	1e-125	gi|85740627|gb|ABC79691.1| glutathione S-transferase 4 [Bombyx mori]
SW19472	clusterⅡ	No hits found
sw19664	clusterⅠ	2e-42	gi|51243503|gb|AAT99455.1| beta-N-acetylglucosaminidase isoform A [Bombyx mori]
SW20240	clusterⅢ	No hits found
SW20432	clusterⅢ	No hits found
SW21004	clusterⅢ	2e-55	gi|13879222|gb|AAH06578.1| Phosducin-like [Mus musculus] phosducin-like [Mus musculus]
SW21380	clusterⅡ	No hits found
SW22152	clusterⅡ	No hits found
sw22736	clusterⅣ	No hits found
BGIBMGA008207	clusterⅢ	0	BmorCPG25
2TH_085	clusterⅢ
sw01437	clusterⅡ	0	BmorCPG13
SW02589	clusterⅢ	No hits found
sw03153	clusterⅣ	1e-138	gi|54289250|gb|AAV31915.1| glutamine synthetase [Aedes aegypti]
sw03733	clusterⅡ	1e-14	gi|68441657|ref|XP_698520.1| PREDICTED: similar to G protein-coupled receptor 158 [Danio rerio]
sw03549	clusterⅢ	No hits found
sw03925	clusterⅣ	No hits found
SW05277	clusterⅢ	0	BmorCPH36
SW05465	clusterⅢ	2e-24	gi|55239650|gb|EAA10461.3| ENSANGP00000022233 [Anopheles gambiae str. PEST] ENSANGP00000022233 [Anopheles gambiae str. PEST]
SW05661	clusterⅡ	No hits found
sw05469	clusterⅣ	1e-11	gi|54644737|gb|EAL33477.1| GA20198-PA [Drosophila pseudoobscura]
SW06033	clusterⅢ	0	gi|4191498|gb|AAD09810.1| nicotinic acetylcholine receptor beta-1 subunit [Heliothis virescens]
SW06237	clusterⅠ	5e-48	gi|28317060|gb|AAO39549.1| RE03380p [Drosophila melanogaster]
sw09105	clusterⅣ	1e-49	gi|51480426|gb|AAH80252.1| WD repeat domain 18 [Danio rerio] WD repeat domain 18 [Danio rerio]
sw09877	clusterⅠ	No hits found
SW09685	clusterⅢ	No hits found
SW13341	clusterⅡ	2e-21	gi|386223|gb|AAB27158.1| Kallmann syndrome gene product [chickens, embryo, Peptide, 675 aa] Anosmin-1 precursor (Kallmann syndrome protein homolog)
sw14681	clusterⅣ	7e-67	gi|89521458|gb|ABD76573.1| transcription-associated zinc ribbon protein [Bombyx mori]
sw15445	clusterⅣ	7e-13	gi|39589870|emb|CAE60868.1| Hypothetical protein CBG04579 [Caenorhabditis briggsae]
sw16021	clusterⅠ	No hits found
sw17365	clusterⅠ	0	gi|2564721|gb|AAB81850.1| chitinase [Aedes aegypti]
sw17945	clusterⅠ	No hits found
sw18333	clusterⅣ	0	BmorCPG43
sw19281	clusterⅣ	1e-114	gi|10907|emb|CAA38531.1| 30K protein [Bombyx mori] Low molecular mass 30 kDa lipoprotein 21G1 precursor
sw19289	clusterⅣ	2e-09	gi|23271340|gb|AAH36349.1| C9orf68 protein [Homo sapiens] RP11-280I16.2 [Homo sapiens]
SW20441	clusterⅢ	3e-05	gi|72007880|ref|XP_780848.1| PREDICTED: similar to Aryl hydrocarbon receptor precursor (Ah receptor) (AhR) [Strongylocentrotus purpuratus]
sw22929	clusterⅣ	2e-24	gi|62646831|ref|XP_579660.1| PREDICTED: aldo-keto reductase family 1, member D1 [Rattus norvegicus]
BGIBMGA011728	clusterⅠ	0	BmorCPH12
2th_004	clusterⅣ
sw00666	clusterⅣ	2e-70	gi|72014604|ref|XP_787398.1| PREDICTED: similar to Aladin (Adracalin) [Strongylocentrotus purpuratus]
SW03546	clusterⅢ	4e-36	gi|24648441|ref|NP_732526.1| CG5191-PD, isoform D [Drosophila melanogaster] CG5191-PA, isoform A [Drosophila melanogaster] CG5191-PD, isoform D [Drosophila melanogaster] CG5191-PA, isoform A [Drosophila melanogaster]
sw05074	clusterⅣ	1e-48	gi|9972743|sp|O61271|BXG1_BOMMO Bombyxin G-1 precursor (BBX-G1) [Contains: Bombyxin G-1 B chain; Bombyxin G-1 A chain] preprobombyxin G1 [Bombyx mori] Preprobombyxin G1 [Bombyx mori]
sw06038	clusterⅣ	1e-137	gi|126415|sp|P09334|LP1_BOMMO Low molecular 30 kDa lipoprotein PBMHP-6 precursor 30K protein precursor [Bombyx mori]
sw06810	clusterⅣ	No hits found
SW08146	clusterⅢ	1e-113	gi|6094494|sp|O16140|TOP2_BOMMO DNA topoisomerase 2 (DNA topoisomerase II) (TOPOII) topoisomerase II [Bombyx mori]
SW10646	clusterⅢ	0	BmorCPR84
sw14294	clusterⅡ	3e-07	gi|89305900|gb|EAS03888.1| Viral A-type inclusion protein repeat containing protein [Tetrahymena thermophila SB210]
sw16026	clusterⅣ	6e-24	gi|87248493|gb|ABD36299.1| eukaryotic translation initiation factor 3 subunit 6 [Bombyx mori]
sw17366	clusterⅠ	1e-22	gi|71979889|dbj|BAE17115.1| T-complex protein 1, alpha subunit(TCP-1-alpha)(CCT-alpha) [Delia antiqua]
sw18134	clusterⅣ	No hits found
SW18518	clusterⅢ	0	BmorCPG24
sw20434	clusterⅠ	No hits found
sw22750	clusterⅡ	0	BmorCPH2
BGIBMGA011560	clusterⅢ	0	BmorCPFL3
BGIBMGA000277	clusterⅢ	0	BmorCPR87
BGIBMGA000430	clusterⅢ	0	BmorCPR104
SW02195	clusterⅡ	No hits found
SW02199	clusterⅢ	No hits found
SW03539	clusterⅢ	No hits found
sw03927	clusterⅣ	1e-117	gi|87248093|gb|ABD36099.1| cuticle protein 3 [Bombyx mori]
sw06995	clusterⅠ	2e-28	gi|416927|sp|P25331|ECLH_BOMMO Eclosion hormone precursor (Ecdysis activator) (EH) eclosion hormone [Bombyx mori]
SW07967	clusterⅢ	No hits found
SW08531	clusterⅠ	5e-23	gi|28629444|gb|AAO37650.1| DIP1-d splice isoform [Drosophila melanogaster]
SW08915	clusterⅢ	0	BmorCPR65
SW10647	clusterⅢ	2e-54	gi|3608259|dbj|BAA33195.1| cuticle protein [Bombyx mori]
sw11027	clusterⅠ	3e-67	gi|72014989|ref|XP_782823.1| PREDICTED: similar to solute carrier family 25, member 35 [Strongylocentrotus purpuratus]
SW12179	clusterⅡ	2e-07	gi|460797|emb|CAA51978.1| glutatione synthetase-4 [Musca domestica] Glutathione S-transferase 4 (GST class-theta)
SW14303	clusterⅢ	No hits found
sw15455	clusterⅠ	8e-15	gi|53734221|gb|AAH83655.1| Mitochondrial ATP synthase regulatory component factor B [Rattus norvegicus] mitochondrial ATP synthase regulatory component factor B [Rattus norvegicus] ATP synthase subunit s, mitochondrial precursor (ATP synthase coupling fa
SW17943	clusterⅠ	3e-18	gi|290935|gb|AAC37204.1| cuticle protein 66 Larval/pupal rigid cuticle protein 66 precursor (HCCP66)
sw17947	clusterⅠ	4e-41	gi|76779438|gb|AAI06213.1| LOC446918 protein [Xenopus laevis]
sw19103	clusterⅣ	1e-145	gi|5886|emb|CAA30433.1| 30K lipoprotein precursor [Bombyx mori] Low molecular 30 kDa lipoprotein PBMHP-12 precursor
SW22555	clusterⅡ	2e-09	gi|2224921|gb|AAC47557.1| insect intestinal mucin IIM22 [Trichoplusia ni]
sw22943	clusterⅠ	No hits found
BGIBMGA000691	clusterⅢ
SW00288	clusterⅢ	0	BmorCPR23
sw02016	clusterⅢ	7e-05	gi|24654376|ref|NP_611198.1| CG30457-PA [Drosophila melanogaster] CG30457-PA [Drosophila melanogaster]
SW03360	clusterⅢ	5e-96	gi|68401632|ref|XP_685461.1| PREDICTED: similar to RNA polymerase 1-1 isoform 1 [Danio rerio] RNA polymerase 1-1 [Danio rerio] RNA polymerase 1-1 [Danio rerio]
sw03548	clusterⅢ	3e-63	gi|50764028|ref|XP_422928.1| PREDICTED: similar to aldose reductase [Gallus gallus]
SW04124	clusterⅢ	No hits found
SW04704	clusterⅡ	No hits found
SW05268	clusterⅢ	0	gi|73972997|ref|XP_538934.2| PREDICTED: similar to ATP-binding cassette, sub-family C, member 10 [Canis familiaris]
sw05856	clusterⅡ	No hits found
SW06240	clusterⅡ	0	gi|72106184|ref|XP_790294.1| PREDICTED: similar to guanine nucleotide binding protein-like 2 (nucleolar) [Strongylocentrotus purpuratus]
SW07008	clusterⅠ	0	BmorCPH16
sw07764	clusterⅣ	No hits found
SW09876	clusterⅢ	No hits found
sw09688	clusterⅠ	2e-10	gi|13359090|dbj|BAB33294.1| Bacteriophage T7 lysozyme-like protein 1 (BTL-LP1) [Bombyx mori]
SW09696	clusterⅢ	No hits found
sw11040	clusterⅣ	0	BmorCPR148
SW10848	clusterⅢ	8e-26	gi|1706194|sp|P80683|CUA3A_TENMO Larval cuticle protein A3A (TM-A3A) (TM-LCP A3A)
SW11604	clusterⅡ	4e-36	gi|62639756|ref|XP_574450.1| PREDICTED: sphingosine kinase 2 (predicted) [Rattus norvegicus] Sphingosine kinase 2 (predicted) [Rattus norvegicus] sphingosine kinase 2 (predicted) [Rattus norvegicus]
SW11800	clusterⅢ	3e-94	gi|87248451|gb|ABD36278.1| adenylate cyclase [Bombyx mori]
SW12568	clusterⅢ	1e-107	gi|24642059|ref|NP_572987.1| CG9503-PA [Drosophila melanogaster] CG9503-PA [Drosophila melanogaster]
SW12756	clusterⅢ	No hits found
SW14300	clusterⅢ	3e-16	gi|2499867|sp|Q91041|TRYX_GADMO Trypsin X precursor
SW14680	clusterⅢ	4e-66	gi|6634121|emb|CAB64385.1| BAB-I protein [Drosophila melanogaster]
sw15836	clusterⅡ	No hits found
SW16212	clusterⅠ	7e-22	gi|48141041|ref|XP_397181.1| PREDICTED: similar to signal transducer and activator of transcription [Apis mellifera]
sw16224	clusterⅡ	1e-65	gi|72090533|ref|XP_792796.1| PREDICTED: similar to Retrovirus-related Pol polyprotein from transposon 17.6 [Strongylocentrotus purpuratus]
SW16792	clusterⅢ	No hits found
SW16980	clusterⅡ	No hits found
SW17752	clusterⅢ	No hits found
SW17948	clusterⅢ	1e-149	gi|345423|pir||A45321 protein-glutamine gamma-glutamyltransferase (EC 2.3.2.13) - horseshoe crab (Tachypleus tridentatus) transglutaminase
sw19860	clusterⅠ	9e-50	gi|66525580|ref|XP_624401.1| PREDICTED: similar to GA10458-PA [Apis mellifera]
sw20640	clusterⅠ	No hits found
SW20448	clusterⅢ	4e-54	gi|4521269|dbj|BAA76304.1| endonuclease and reverse transcriptase-like protein [Bombyx mori]
sw21400	clusterⅡ	No hits found
SW21792	clusterⅢ	No hits found
SW01825	clusterⅢ	1e-69	gi|66553058|ref|XP_623865.1| PREDICTED: similar to Syntaxin 18 (predicted) [Apis mellifera]
sw03565	clusterⅠ	No hits found
sw05281	clusterⅣ	5e-15	gi|54643628|gb|EAL32371.1| GA21508-PA [Drosophila pseudoobscura]
sw05477	clusterⅠ	6e-26	gi|61656214|ref|NP_001013377.1| venom acid phosphatase precursor [Apis mellifera] venom acid phosphatase precursor [Apis mellifera]
sw08749	clusterⅢ	No hits found
sw09125	clusterⅠ	No hits found
sw09129	clusterⅣ	1e-05	gi|24585535|ref|NP_610071.1| CG9338-PA [Drosophila melanogaster] GH07967p [Drosophila melanogaster] CG9338-PA [Drosophila melanogaster]
sw09705	clusterⅠ	No hits found
SW10665	clusterⅢ	2e-29	gi|3608259|dbj|BAA33195.1| cuticle protein [Bombyx mori]
sw11237	clusterⅡ	0	gi|90265042|emb|CAH61079.2| CAST [Drosophila melanogaster]
sw11617	clusterⅣ	2e-10	gi|55627028|ref|XP_518625.1| PREDICTED: zinc finger protein 292 [Pan troglodytes]
sw12973	clusterⅠ	8e-95	gi|5759228|gb|AAD51036.1| cytochrome P450 [Manduca sexta]
sw13737	clusterⅢ	1e-117	gi|1923274|gb|AAC47506.1| Tpr homolog [Drosophila melanogaster]
SW14505	clusterⅢ	No hits found
sw14689	clusterⅠ	No hits found
SW15461	clusterⅢ	No hits found
sw15657	clusterⅠ	3e-39	gi|56118274|ref|NP_001007886.1| amacr-prov protein [Xenopus tropicalis] Amacr-prov protein [Xenopus tropicalis]
sw16033	clusterⅠ	6e-84	gi|62529862|gb|AAX85203.1| aldo/keto reductase [Aedes aegypti]
sw15849	clusterⅣ	No hits found
sw16813	clusterⅠ	No hits found
sw17961	clusterⅢ	No hits found
sw19113	clusterⅡ	2e-63	gi|7862150|gb|AAF70499.1| 3-dehydroecdysone 3alpha-reductase [Spodoptera littoralis]
SW20653	clusterⅢ	No hits found
SW21601	clusterⅢ	No hits found
sw21797	clusterⅢ	No hits found
sw22753	clusterⅠ	No hits found
BGIBMGA011727	clusterⅠ	0	BmorCPH14
SW00302	clusterⅢ	7e-10	gi|6984241|gb|AAF34808.1| SP558 protein [Drosophila melanogaster]
sw01642	clusterⅠ	4e-10	gi|50749218|ref|XP_421538.1| PREDICTED: similar to nuclear receptor binding factor 2; nuclear receptor binding factor-2; comodulator of PPAR and RXR [Gallus gallus]
sw02018	clusterⅠ	No hits found
sw03370	clusterⅠ	5e-09	gi|87248601|gb|ABD36353.1| antennal binding protein [Bombyx mori]
sw05670	clusterⅠ	2e-77	gi|50732421|ref|XP_418628.1| PREDICTED: similar to parathion hydrolase (phosphotriesterase)-related protein [Gallus gallus]
sw08162	clusterⅡ	No hits found
SW08546	clusterⅢ	0	BmorCPFL4
sw09130	clusterⅣ	3e-42	gi|10907|emb|CAA38531.1| 30K protein [Bombyx mori] Low molecular mass 30 kDa lipoprotein 21G1 precursor
SW12206	clusterⅢ	1e-34	gi|47605413|sp|Q7M4F3|CUD2_SCHGR Endocuticle structural glycoprotein SgAbd-2
SW14882	clusterⅢ	4e-42	gi|55242208|gb|EAL40896.1| ENSANGP00000027230 [Anopheles gambiae str. PEST] ENSANGP00000012173 [Anopheles gambiae str. PEST] ENSANGP00000027230 [Anopheles gambiae str. PEST] ENSANGP00000012173 [Anopheles gambiae str. PEST]
SW17382	clusterⅢ	3e-24	gi|4191331|gb|AAD09748.1| Gasp precursor [Drosophila melanogaster]
SW17774	clusterⅡ	3e-46	gi|48096969|ref|XP_392555.1| PREDICTED: similar to GA17982-PA [Apis mellifera]
SW20834	clusterⅡ	No hits found
SW21806	clusterⅢ	No hits found
sw22574	clusterⅠ	3e-31	gi|5886|emb|CAA30433.1| 30K lipoprotein precursor [Bombyx mori] Low molecular 30 kDa lipoprotein PBMHP-12 precursor
BGIBMGA001085	clusterⅢ
BGIBMGA000428	clusterⅢ	0	BmorCPR101
2TH_043	clusterⅢ
SW03175	clusterⅢ	No hits found
SW04143	clusterⅢ	1e-34	gi|48139951|ref|XP_397062.1| PREDICTED: similar to GA17592-PA [Apis mellifera]
SW06439	clusterⅢ	1e-37	gi|57106444|ref|XP_534853.1| PREDICTED: similar to male sterility domain containing 1 [Canis familiaris]
sw06251	clusterⅣ	No hits found
SW07399	clusterⅢ	0	BmorCPH23
sw07783	clusterⅣ	e-139	gi|41393597|ref|NP_057073.3| cysteine sulfinic acid decarboxylase-related protein 2 [Homo sapiens] Cysteine sulfinic acid decarboxylase-related protein 2 [Homo sapiens] Cysteine sulfinic acid decarboxylase-related protein 2 [Homo sapiens] Cysteine sulfin
SW07983	clusterⅢ	4e-48	gi|1095214|prf||2108271A diapause hormone
SW08547	clusterⅢ	No hits found
SW10859	clusterⅢ	8e-09	gi|54641667|gb|EAL30417.1| GA19894-PA [Drosophila pseudoobscura]
SW12011	clusterⅢ	No hits found
sw16427	clusterⅣ	2e-10	gi|66556093|ref|XP_397089.2| PREDICTED: similar to CG3224-PA [Apis mellifera]
sw16431	clusterⅣ	No hits found
sw16611	clusterⅠ	No hits found
sw16619	clusterⅠ	No hits found
sw16623	clusterⅡ	No hits found
sw17195	clusterⅠ	2e-16	gi|28950687|gb|AAO38861.1| mitochondrial transcription termination factor [Drosophila melanogaster]
sw17583	clusterⅢ	8e-29	gi|1805251|gb|AAC49623.1| transposase
sw20455	clusterⅡ	1e-77	gi|73992800|dbj|BAE43413.1| hypothetical protein [Bombyx mori]
SW20463	clusterⅢ	3e-71	gi|66516877|ref|XP_624328.1| PREDICTED: similar to ENSANGP00000019120 [Apis mellifera]
SW00688	clusterⅢ	2e-76	gi|109680|pir||A41182 collagen alpha 1(II) chain precursor - mouse
SW01448	clusterⅢ	No hits found
sw01636	clusterⅡ	8e-07	gi|1125764|gb|AAA83588.1| Uncoordinated protein 78, isoform a [Caenorhabditis elegans] UNCoordinated family member (unc-78) [Caenorhabditis elegans] UNC-78 [Caenorhabditis elegans] Actin-interacting protein 1 (AIP1) (Uncoordinated protein 78) Chain A, Cr
SW02212	clusterⅡ	No hits found
SW02216	clusterⅢ	5e-72	gi|81248546|gb|ABB69054.1| cytochrome P450 [Helicoverpa armigera]
SW02992	clusterⅡ	5e-81	gi|22474506|dbj|BAC10611.1| FK506-binding protein [Bombyx mori] FK506-binding protein [Bombyx mori]
SW03752	clusterⅢ	0	gi|29134779|dbj|BAC66140.1| projectin [Procambarus clarkii]
sw04136	clusterⅢ	9e-06	gi|25012376|gb|AAN71297.1| RE10019p [Drosophila melanogaster]
SW04528	clusterⅢ	0	gi|76619935|ref|XP_618380.2| PREDICTED: similar to DNA-directed RNA polymerase II 140 kDa polypeptide (RNA polymerase II subunit 2) (RPB2) [Bos taurus]
sw06248	clusterⅡ	No hits found
SW06628	clusterⅢ	4e-35	gi|72156171|ref|XP_783342.1| PREDICTED: similar to sulfotransferase family, cytosolic, 1C, member 1 (predicted) [Strongylocentrotus purpuratus]
SW07208	clusterⅡ	No hits found
SW07792	clusterⅠ	No hits found
SW08556	clusterⅢ	2e-19	gi|66507461|ref|XP_623206.1| PREDICTED: similar to chromosome 20 open reading frame 20 [Apis mellifera]
sw09712	clusterⅠ	No hits found
SW12392	clusterⅢ	No hits found
SW12780	clusterⅢ	No hits found
SW13548	clusterⅡ	No hits found
SW14704	clusterⅢ	No hits found
SW15460	clusterⅢ	1e-14	gi|19548967|gb|AAL90882.1| cuticle protein 36a [Manduca sexta] Pupal cuticle protein 36a precursor (CP36a)
SW16804	clusterⅢ	No hits found
SW17192	clusterⅢ	No hits found
SW22764	clusterⅡ	8e-55	gi|2055275|dbj|BAA19775.1| Gag protein [Bombyx mori]
SW22768	clusterⅢ	No hits found
sw00689	clusterⅢ	2e-63	gi|85070116|gb|ABC69733.1| vermilion [Mayetiola destructor]
SW01465	clusterⅢ	No hits found
sw01649	clusterⅣ	1e-37	gi|66517091|ref|XP_397364.2| PREDICTED: similar to ENSANGP00000027134 [Apis mellifera]
SW03961	clusterⅢ	No hits found
SW05689	clusterⅢ	No hits found
sw07609		3e-41	gi|87248539|gb|ABD36322.1| Mo-molybdopterin cofactor sulfurase [Bombyx mori]
SW07613	clusterⅢ	No hits found
sw07985	clusterⅢ	1e-46	gi|72156944|ref|XP_794386.1| PREDICTED: similar to Lambda-crystallin homolog [Strongylocentrotus purpuratus]
SW08949	clusterⅢ	5e-17	gi|24583531|ref|NP_609453.1| CG17127-PA [Drosophila melanogaster] CG17127-PA [Drosophila melanogaster]
sw08957	clusterⅢ	4e-10	gi|62656796|ref|XP_577112.1| PREDICTED: similar to integrin alpha E2 [Rattus norvegicus]
SW09909	clusterⅢ	No hits found
SW09725	clusterⅢ	1e-118	gi|47169616|tpe|CAE54311.1| TPA: Mod(mdg4)-heS00531 [Bombyx mori]
sw10109	clusterⅠ	No hits found
sw13753	clusterⅢ	3e-26	gi|24649778|ref|NP_651285.1| CG13634-PA [Drosophila melanogaster] CG13634-PA [Drosophila melanogaster]
sw14129	clusterⅣ	3e-29	gi|25012509|gb|AAN71358.1| RE30472p [Drosophila melanogaster]
sw14905	clusterⅠ	1e-07	gi|61741934|gb|AAX54852.1| 30 kDa salivary protein [Phlebotomus ariasi]
sw16061	clusterⅠ	1e-40	gi|24582503|ref|NP_723276.1| CG5973-PB, isoform B [Drosophila melanogaster] CG5973-PA, isoform A [Drosophila melanogaster] CG5973-PC, isoform C [Drosophila melanogaster] HL01515p [Drosophila melanogaster] CG5973-PC, isoform C [Drosophila melanogaster] CG
sw20657	clusterⅠ	No hits found
sw22585	clusterⅡ	0	gi|87248163|gb|ABD36134.1| heat shock protein 70 [Bombyx mori]
SW22961	clusterⅢ	3e-39	gi|66525580|ref|XP_624401.1| PREDICTED: similar to GA10458-PA [Apis mellifera]
BGIBMGA000338	clusterⅢ	0	BmorCPR32
2th_003	clusterⅣ
sw02618	clusterⅣ	Bmb045486	No hits found
sw03198	clusterⅠ	3e-05	gi|57972112|ref|XP_564944.1| ENSANGP00000027953 [Anopheles gambiae str. PEST] ENSANGP00000027953 [Anopheles gambiae str. PEST]
sw05302	clusterⅢ	0	BmorCPR34
sw07418	clusterⅠ	2e-07	gi|67460592|sp|Q9TV64|AK1D1_RABIT 3-oxo-5-beta-steroid 4-dehydrogenase (Delta(4)-3-ketosteroid 5-beta-reductase) (Aldo-keto reductase family 1 member D1) delta4-3-oxosteroid 5beta-reductase [Oryctolagus cuniculus]
sw07794	clusterⅣ	0	BmorCPG17
SW08374	clusterⅢ	1e-165	gi|76621217|ref|XP_590515.2| PREDICTED: similar to Host cell factor (HCF) (HCF-1) (C1 factor) (VP16 accessory protein) (VCAF) (CFF) [Bos taurus]
sw08570	clusterⅡ	7e-37	gi|72133877|ref|XP_788695.1| PREDICTED: similar to predicted CDS, reverse transcriptase family member (1O881) [Strongylocentrotus purpuratus]
sw08946	clusterⅠ	1e-102	gi|14250208|gb|AAH08526.1| Mevalonate (diphospho) decarboxylase [Mus musculus] mevalonate (diphospho) decarboxylase [Mus musculus]
sw09914	clusterⅠ	7e-13	gi|90567702|emb|CAI30054.1| muscular protein 20 [Carabus punctatoauratus]
sw10298	clusterⅣ	6e-48	gi|73950287|ref|XP_544532.2| PREDICTED: similar to ribosomal protein P0-like protein isoform 1 [Canis familiaris]
sw11058	clusterⅣ	5e-12	gi|25012987|gb|AAN71578.1| RH42907p [Drosophila melanogaster]
sw12210	clusterⅣ	7e-61	gi|87248261|gb|ABD36183.1| anaphase promoting complex subunit 10 [Bombyx mori]
sw12022	clusterⅠ	No hits found
SW15474	clusterⅢ	3e-74	gi|1170115|sp|P46430|GSTT1_MANSE Glutathione S-transferase 1 (GST class-theta) glutathione S-transferase
SW15670	clusterⅠ	1e-111	gi|15216299|dbj|BAB63283.1| Boceropsin [Bombyx mori]
sw16054	clusterⅣ	No hits found
sw16254	clusterⅣ	3e-38	gi|41327776|ref|NP_957518.1| DEAD (Asp-Glu-Ala-Asp) box polypeptide 47 isoform 2 [Homo sapiens]
sw18742	clusterⅠ	8e-47	gi|72005686|ref|XP_780645.1| PREDICTED: similar to isochorismatase domain containing 1 [Strongylocentrotus purpuratus]
sw21246	clusterⅠ	3e-40	gi|45551545|ref|NP_729649.2| CG6327-PC, isoform C [Drosophila melanogaster] CG6327-PC, isoform C [Drosophila melanogaster]
sw22194	clusterⅠ	1e-59	ref|XP_970303.1| PREDICTED: similar to Probable cytochrome P450 305a1 (CYPCCCVA1) [Tribolium castaneum]"
sw22014	clusterⅠ	1e-127	gi|72014529|ref|XP_786173.1| PREDICTED: similar to DEAD (Asp-Glu-Ala-Asp) box polypeptide 47 [Strongylocentrotus purpuratus]
SW00115	clusterⅢ	No hits found
SW01083	clusterⅠ	0	BmorCPH7
sw02619	clusterⅠ	No hits found
sw03003	clusterⅡ	8e-17	gi|87248419|gb|ABD36262.1| larval cuticle protein [Bombyx mori]
sw04343	clusterⅠ	3e-54	gi|13325124|gb|AAH04375.1| 24-dehydrocholesterol reductase [Homo sapiens] 24-dehydrocholesterol reductase precursor [Homo sapiens] 3beta-hydroxysterol delta 24 reductase [Homo sapiens] seladin-1 [Homo sapiens] 24-dehydrocholesterol reductase, precursor [
sw06067	clusterⅣ	0	BmorCPH27
sw06079	clusterⅠ	2e-22	gi|6448469|dbj|BAA86911.1| homologue of Sarcophaga 26,29kDa proteinase [Periplaneta americana]
sw06835	clusterⅡ	1e-117	gi|66514150|ref|XP_396407.2| PREDICTED: similar to heparan sulfate (glucosamine) 3-O-sulfotransferase 5 [Apis mellifera]
SW10487	clusterⅢ	No hits found
sw13371	clusterⅢ	5e-30	gi|3913391|sp|O02387|CU17_BOMMO Larval cuticle protein LCP-17 precursor LCP17 [Bombyx mori]
sw14331	clusterⅣ	7e-61	gi|400673|sp|P31420|OMBP_MANSE Ommochrome-binding protein precursor (OBP) (YCP) ommochrome-binding protein
sw15859	clusterⅠ	8e-07	gi|70571609|dbj|BAE06782.1| zinc finger protein [Ciona intestinalis]
SW16447	clusterⅢ	No hits found
SW17403	clusterⅢ	0	BmorCPG39
sw18367	clusterⅣ	1e-20	gi|4007046|emb|CAA08903.1| spermine synthase [Takifugu rubripes]
sw21243	clusterⅣ	No hits found
sw21623	clusterⅣ	No hits found
BGIBMGA000273	clusterⅢ	0	BmorCPR91
2th_055	clusterⅠ
sw00124	clusterⅠ	1e-41	gi|158195|gb|AAA28844.1| rutabaga adenylyl cyclase
SW03188	clusterⅡ	9e-13	gi|66734432|gb|AAY53605.1| tetraspanin family protein [Branchiostoma belcheri tsingtaunese]
sw03580	clusterⅣ	5e-65	gi|87248489|gb|ABD36297.1| rRNA processing protein Ebp2 [Bombyx mori]
sw04148	clusterⅠ	9e-24	gi|55583303|dbj|BAD69569.1| aquaporin [Bombyx mori]
sw04152	clusterⅣ	No hits found
SW05112	clusterⅡ	No hits found
sw07028	clusterⅣ	No hits found
SW08000	clusterⅡ	4e-26	gi|66507077|ref|XP_624217.1| PREDICTED: similar to CG3563-PA, isoform A [Apis mellifera]
sw08572	clusterⅢ	No hits found
sw08576	clusterⅠ	No hits found
SW09144	clusterⅠ	No hits found
SW09340	clusterⅢ	5e-66	gi|28396156|gb|AAO39755.1| putative antennal carrier protein TOL-1 [Anopheles gambiae] ENSANGP00000017453 [Anopheles gambiae str. PEST] ENSANGP00000017453 [Anopheles gambiae str. PEST]
SW10684	clusterⅡ	1e-65	gi|72030211|ref|XP_798994.1| PREDICTED: similar to talin 1, partial [Strongylocentrotus purpuratus]
SW10496	clusterⅢ	No hits found
sw10876	clusterⅠ	3e-63	gi|87248275|gb|ABD36190.1| light-induced protein-like brain protein 44 [Bombyx mori]
SW12224	clusterⅡ	No hits found
SW12032	clusterⅢ	1e-61	gi|33335913|gb|AAQ12888.1| Z9-desaturase SFWG5B [Choristoneura parallela] Z9-desaturase SFWG5A [Choristoneura parallela]
sw12988	clusterⅠ	3e-28	gi|66530607|ref|XP_392977.2| PREDICTED: similar to ENSANGP00000011955 [Apis mellifera]
SW13560	clusterⅢ	No hits found
sw14912	clusterⅠ	4e-29	gi|77415578|emb|CAJ01458.1| hypothetical protein [Bombyx mori]
sw16444	clusterⅣ	5e-41	gi|55623942|ref|XP_517642.1| PREDICTED: similar to zinc finger protein 622; zinc finger-like protein 9 [Pan troglodytes]
sw17216	clusterⅠ	2e-05	gi|3869218|dbj|BAA34401.1| MBF2 [Bombyx mandarina]
sw17404	clusterⅣ	1e-98	gi|4666254|dbj|BAA77210.1| peptidoglycan recognition protein [Bombyx mori] Peptidoglycan recognition protein precursor peptidoglycan recognition protein [Bombyx mori]
SW19136	clusterⅢ	2e-05	gi|134082|sp|P21329|RTJK_DROFU RNA-directed DNA polymerase from mobile element jockey (Reverse transcriptase) ORF2; putative
SW19900	clusterⅢ	No hits found
sw20280	clusterⅣ	No hits found
SW21236	clusterⅡ	1e-58	gi|57506562|dbj|BAD86652.1| reverse transcriptase [Bombyx mori]
sw22776	clusterⅣ	1e-108	gi|266438|sp|Q00802|L301_BOMMO Low molecular mass 30 kDa lipoprotein 19G1 precursor 30K protein [Bombyx mori]
sw22972	clusterⅣ	No hits found
BGIBMGA000337	clusterⅡ	0	BmorCPR33
SW00325	clusterⅢ	8e-18	gi|38045898|ref|NP_829884.1| RAB6-interacting protein 2 isoform epsilon [Homo sapiens] ELKS epsilon [Homo sapiens] RAB6-interacting protein 2 (ERC protein 1)
SW05313	clusterⅢ	5e-30	gi|54645130|gb|EAL33870.1| GA13356-PA [Drosophila pseudoobscura]
SW06085	clusterⅢ	6e-31	gi|27819893|gb|AAL29090.2| LP03106p [Drosophila melanogaster]
SW06861	clusterⅢ	2e-10	gi|68470047|ref|XP_720785.1| retrotransposon Tca2 polyprotein [Candida albicans SC5314] retrotransposon Tca2 polyprotein [Candida albicans SC5314] retrotransposon Tca2 polyprotein [Candida albicans SC5314] retrotransposon Tca2 polyprotein [Candida albica
SW08197	clusterⅢ	No hits found
sw10501	clusterⅣ	3e-45	gi|18148669|dbj|BAB83366.1| chymotrypsin inhibitor [Bombyx mori]
SW10701	clusterⅢ	No hits found
sw11085	clusterⅡ	No hits found
sw11273	clusterⅠ	6e-13	gi|722347|gb|AAA91784.1| runt
SW11845	clusterⅢ	0	BmorCPR123
sw14913	clusterⅣ	5e-25	gi|24415096|gb|AAN59784.1| antennal-specific protein 3c precursor [Apis mellifera] antennal-specific protein 3c precursor [Apis mellifera]
SW15113	clusterⅢ	No hits found
sw15309	clusterⅠ	Bmb031750	No hits found
sw15689	clusterⅡ	1e-104	gi|87248519|gb|ABD36312.1| lectin 4 C-type lectin [Bombyx mori]
sw17805	clusterⅠ	1e-112	gi|994849|gb|AAB34519.1| attacin [Bombyx mori] Attacin precursor (Nuecin) nuecin [Bombyx mori]
SW18369	clusterⅠ	4e-05	gi|6560657|gb|AAF16706.1| putative cuticle protein [Manduca sexta]
sw18757	clusterⅠ	2e-24	gi|37537238|gb|AAH23738.2| Kelch domain containing 4 [Mus musculus] Kelch domain-containing protein 4
sw19329	clusterⅡ	No hits found
SW22025	clusterⅢ	0	BmorCPG11
2th_014	clusterⅣ
sw05314	clusterⅣ	3e-21	gi|27695162|gb|AAH43795.1| Mak16l-prov protein [Xenopus laevis] MAK16-like protein RBM13 B (RNA binding motif protein 13-like B)
SW05902	clusterⅡ	1e-54	gi|66517005|ref|XP_623787.1| PREDICTED: similar to hyphantrin [Apis mellifera]
sw06658	clusterⅠ	0	BmorCPG16
sw06858	clusterⅡ	No hits found
SW07050	clusterⅢ	0	BmorCPG14
sw08386	clusterⅡ	1e-129	gi|89272469|emb|CAJ83095.1| OTTXETP00000006404 [Xenopus tropicalis]
sw08778	clusterⅠ	7e-12	gi|409430|gb|AAA29312.1| ecdysteroid regulated protein
sw09542	clusterⅠ	1e-179	gi|62751437|ref|NP_001015820.1| MGC97656 protein [Xenopus tropicalis] MGC97656 protein [Xenopus tropicalis]
SW11266	clusterⅢ	1e-15	gi|23096118|dbj|BAC16225.1| cuticle protein [Bombyx mori]
sw11846	clusterⅢ	0	BmorCPR126
SW12814	clusterⅢ	4e-05	gi|7228476|gb|AAF42472.1| dentin sialophosphoprotein precursor [Homo sapiens] Dentin sialophosphoprotein precursor [Contains: Dentin phosphoprotein (Dentin phosphophoryn) (DPP); Dentin sialoprotein (DSP)]
SW14346	clusterⅢ	No hits found
SW15110	clusterⅢ	No hits found
sw15882	clusterⅣ	No hits found
sw17222	clusterⅣ	1e-21	gi|6691806|emb|CAB65851.1| EG:BACR37P7.3 [Drosophila melanogaster] Molybdenum cofactor synthesis protein cinnamon
sw17990	clusterⅠ	1e-76	gi|50762312|ref|XP_429219.1| PREDICTED: similar to alanine-glyoxylate aminotransferase 2 precursor; beta-alanine-pyruvate aminotransferase; beta-ALAAT II [Gallus gallus]
sw17802	clusterⅠ	No hits found
sw18574	clusterⅣ	2e-58	gi|27819797|gb|AAO24947.1| RE60845p [Drosophila melanogaster]
sw19526	clusterⅠ	7e-32	gi|55242911|gb|EAA07041.2| ENSANGP00000016729 [Anopheles gambiae str. PEST] ENSANGP00000016729 [Anopheles gambiae str. PEST]
sw19910	clusterⅡ	1e-45	gi|6560685|gb|AAF16720.1| unknown [Manduca sexta]
sw20098	clusterⅣ	7e-45	gi|66504546|ref|XP_394333.2| PREDICTED: similar to small heat shock protein [Apis mellifera]
sw21062	clusterⅠ	1e-155	gi|87248657|gb|ABD36381.1| glucose-6-phosphate isomerase [Bombyx mori]
sw21254	clusterⅠ	4e-09	gi|24668346|ref|NP_649357.1| CG14567-PA [Drosophila melanogaster] CG14567-PA [Drosophila melanogaster]
SW21826	clusterⅢ	No hits found
SW22606	clusterⅡ	9e-41	gi|6560657|gb|AAF16706.1| putative cuticle protein [Manduca sexta]
sw22794	clusterⅠ	3e-06	gi|2983243|gb|AAC06839.1| chromosome assembly protein homolog [Aquifex aeolicus VF5] chromosome assembly protein homolog [Aquifex aeolicus VF5]
SW00139	clusterⅢ	6e-31	gi|1706194|sp|P80683|CUA3A_TENMO Larval cuticle protein A3A (TM-A3A) (TM-LCP A3A)
sw01863	clusterⅠ	5e-10	gi|24647180|ref|NP_650471.1| CG14871-PA [Drosophila melanogaster] CG14871-PA [Drosophila melanogaster]
sw03975	clusterⅣ	1e-118	gi|87248395|gb|ABD36250.1| ras-related GTP-binding protein 4b [Bombyx mori]
sw04547	clusterⅠ	9e-40	gi|1842146|dbj|BAA19223.1| preprobombyxin F1 [Bombyx mori]
sw08587	clusterⅣ	1e-10	gi|53733416|gb|AAH83587.1| Yip1 domain family, member 2 [Rattus norvegicus] Yip1 domain family, member 2 [Rattus norvegicus]
sw08963	clusterⅡ	3e-52	gi|56118859|ref|NP_001008081.1| MGC79800 protein [Xenopus tropicalis] MGC79800 protein [Xenopus tropicalis] novel protein containing three mitochondrial carrier protein domains [Xenopus tropicalis]
sw11271	clusterⅠ	2e-36	gi|55632035|ref|XP_520176.1| PREDICTED: similar to chromosome 9 open reading frame 5 [Pan troglodytes]
SW11855	clusterⅡ	5e-68	gi|12657593|dbj|BAB21565.1| laminin [Bombyx mori]
sw12623	clusterⅠ	9e-19	gi|41054713|ref|NP_955834.1| apoptosis inhibitor 5 [Danio rerio] Apoptosis inhibitor 5 [Danio rerio]
sw14919	clusterⅣ	No hits found
SW15691	clusterⅠ	2e-23	gi|6560645|gb|AAF16700.1| juvenile hormone binding protein precursor-like protein [Manduca sexta]
sw15503	clusterⅠ	1e-56	gi|1934852|emb|CAA73031.1| putative organic cation transporter [Drosophila melanogaster]
sw16263	clusterⅣ	No hits found
sw17219	clusterⅢ	No hits found
sw20099	clusterⅠ	8e-75	gi|87248283|gb|ABD36194.1| calcium-binding protein p22 [Bombyx mori]
SW20867	clusterⅢ	3e-05	gi|85725220|ref|NP_001034050.1| CG15888-PB [Drosophila melanogaster] IP09925p [Drosophila melanogaster] CG15888-PB [Drosophila melanogaster]
sw22595	clusterⅡ	No hits found
sw22787	clusterⅠ	No hits found
BGIBMGA010145	clusterⅢ	0	BmorCPR67
2th_060	clusterⅣ
SW00328	clusterⅢ	0	BmorCPG38
SW01676	clusterⅢ	No hits found
SW03408	clusterⅢ	No hits found
SW05704	clusterⅢ	1e-91	gi|66520789|ref|XP_395698.2| PREDICTED: similar to Leucine rich repeat and sterile alpha motif containing 1 [Apis mellifera]
SW06276	clusterⅢ	No hits found
SW08776	clusterⅢ	No hits found
SW09932	clusterⅢ	4e-06	gi|66519925|ref|XP_393809.2| PREDICTED: similar to Zinc finger protein 341 [Apis mellifera]
sw10316	clusterⅣ	2e-19	gi|27374248|gb|AAO01007.1| CG15863-PA [Drosophila erecta]
sw10704	clusterⅣ	2e-82	gi|5833948|gb|AAD53751.1| death-associated LIM only protein DALP [Manduca sexta]
SW11844	clusterⅢ	0	BmorCPR150
sw13392	clusterⅣ	1e-37	gi|26007526|gb|AAF71290.2| chemosensory protein [Mamestra brassicae]
SW14148	clusterⅢ	No hits found
SW14732	clusterⅢ	2e-75	gi|58395618|ref|XP_321387.2| ENSANGP00000011567 [Anopheles gambiae str. PEST] ENSANGP00000011567 [Anopheles gambiae str. PEST]
sw16272	clusterⅠ	2e-15	gi|55960259|emb|CAI12924.1| RP11-526D20.2 [Homo sapiens] RP11-526D20.2 [Homo sapiens] Protein KIAA0020 (HBV X-transactivated gene 5 protein)
SW17992	clusterⅢ	5e-08	gi|4530064|gb|AAD21841.1| trypsin-like serine protease [Ctenocephalides felis]
sw18188	clusterⅠ	6e-59	gi|66535769|ref|XP_623944.1| PREDICTED: similar to GA19585-PA [Apis mellifera]
sw18568	clusterⅣ	1e-151	gi|87248341|gb|ABD36223.1| interphase cyctoplasmic foci protein 45 [Bombyx mori]
SW18960	clusterⅡ	1e-165	gi|66524404|ref|XP_623193.1| PREDICTED: similar to DEAD (Asp-Glu-Ala-Asp) box polypeptide 5, partial [Apis mellifera]
SW19536	clusterⅢ	9e-19	gi|48105655|ref|XP_395976.1| PREDICTED: similar to CG33257-PA [Apis mellifera]
sw22212	clusterⅠ	4e-32	gi|10801172|gb|AAG23413.1| POP1D protein [Gallus gallus]
sw22032	clusterⅡ	No hits found
SW22596	clusterⅡ	4e-19	gi|72077672|ref|XP_797692.1| PREDICTED: similar to predicted CDS, zn-finger, CCHC type and RNA-directed DNA polymerase and Integrase, catalytic domain containing protein family member (XS258) [Strongylocentrotus purpuratus]
BGIBMGA000246	clusterⅢ	0	BmorCPR129
BGIBMGA000017	clusterⅣ
sw00149	clusterⅠ	5e-60	gi|60677859|gb|AAX33436.1| RE32747p [Drosophila melanogaster]
sw00529	clusterⅠ	3e-15	gi|28396158|gb|AAO39756.1| putative antennal carrier protein TOL-2 [Anopheles gambiae]
SW03613	clusterⅢ	No hits found
sw04561	clusterⅠ	2e-19	gi|55583303|dbj|BAD69569.1| aquaporin [Bombyx mori]
SW05713	clusterⅢ	No hits found
sw08029	clusterⅠ	1e-23	gi|34921426|sp|O96790|DPGN_DIPMA Serine protease inhibitor dipetalogastin precursor (Dipetalin)
sw09945	clusterⅡ	9e-67	gi|114058|sp|P13276|APL3_MANSE Apolipophorin-3 precursor (Apolipophorin-III) (ApoLp-III) apolipophorin-III precursor apolipophorin-III
sw10709	clusterⅡ	4e-29	gi|1620750|gb|AAB17094.1| insulin receptor [Aedes aegypti] Insulin-like receptor precursor (MIR) [Contains: Insulin-like receptor alpha chain; Insulin-like receptor beta chain]
SW10525	clusterⅢ	No hits found
SW12829	clusterⅢ	No hits found
sw14545	clusterⅠ	1e-82	gi|72114829|ref|XP_785120.1| PREDICTED: similar to thyroid hormone receptor interactor 13 (predicted) [Strongylocentrotus purpuratus]
sw14933	clusterⅠ	No hits found
sw17425	clusterⅠ	0	gb|ABF14737.1| cytochrome P450 [Bombyx mori]"
sw17809	clusterⅣ	No hits found
sw18009	clusterⅡ	2e-10	gi|66803779|gb|AAY56638.1| unknown [Drosophila simulans]
SW19545	clusterⅢ	1e-59	gi|2055276|dbj|BAA19776.1| Pol protein [Bombyx mori]
sw20121	clusterⅠ	8e-59	gi|87248601|gb|ABD36353.1| antennal binding protein [Bombyx mori]
sw20693	clusterⅣ	3e-08	gi|62643974|ref|XP_227373.3| PREDICTED: similar to Trichohyalin [Rattus norvegicus]
sw20893	clusterⅡ	2e-61	gi|56118905|ref|NP_001008042.1| MGC79577 protein [Xenopus tropicalis] MGC79577 protein [Xenopus tropicalis]
SW21277	clusterⅢ	5e-77	gi|945383|gb|AAC41580.1| carboxypeptidase Vitellogenic carboxypeptidase precursor
BM_NSCAF3041_20	clusterⅢ	0	BmorCPG20
2th_008	clusterⅠ
2th_095	clusterⅠ
sw03030	clusterⅠ	1e-118	gi|7735|emb|CAA36998.1| claret segregational product, claret disjunctin [Drosophila melanogaster] kinesin related protein
sw03610	clusterⅣ	3e-88	gi|59858992|gb|AAX09282.1| zinc finger protein [Bombyx mori]
sw06098	clusterⅣ	No hits found
SW07062	clusterⅡ	4e-77	gi|66546491|ref|XP_624276.1| PREDICTED: similar to secretory component [Apis mellifera]
sw11674	clusterⅣ	4e-63	gi|55244531|gb|EAA05402.2| ENSANGP00000019750 [Anopheles gambiae str. PEST] ENSANGP00000019750 [Anopheles gambiae str. PEST]
SW13010	clusterⅢ	No hits found
sw14170	clusterⅣ	1e-106	gi|66499810|ref|XP_624522.1| PREDICTED: similar to cleavage and polyadenylation specific factor 5 [Apis mellifera]
sw14554	clusterⅣ	No hits found
sw16094	clusterⅣ	1e-20	gi|48104155|ref|XP_392920.1| PREDICTED: similar to apoptosis inhibitor survivin [Apis mellifera]
SW17622	clusterⅢ	4e-35	gi|55645125|ref|XP_511384.1| PREDICTED: similar to carboxypeptidase D precursor [Pan troglodytes]
sw17822	clusterⅣ	2e-33	gi|66552917|ref|XP_397073.2| PREDICTED: similar to ubiquinol-cytochrome c oxidoreductase subunit 9 and Rieske iron sulfur protein, partial [Apis mellifera]
sw19734	clusterⅣ	1e-08	gi|72030844|ref|XP_786555.1| PREDICTED: similar to predicted CDS, reverse transcriptase family member (1O881), partial [Strongylocentrotus purpuratus]
sw20314	clusterⅠ	1e-72	gi|13359090|dbj|BAB33294.1| Bacteriophage T7 lysozyme-like protein 1 (BTL-LP1) [Bombyx mori]
sw20510	clusterⅣ	No hits found
sw21658	clusterⅡ	No hits found
BGIBMGA003061	clusterⅡ	0	BmorCPR64
sw01299	clusterⅣ	1e-150	gi|10907|emb|CAA38531.1| 30K protein [Bombyx mori] Low molecular mass 30 kDa lipoprotein 21G1 precursor
SW01695	clusterⅡ	No hits found
SW03415	clusterⅢ	1e-61	gi|66516898|ref|XP_391826.2| PREDICTED: similar to yellow [Apis mellifera]
SW04379	clusterⅢ	2e-07	gi|79317517|ref|NP_001031018.1| transporter [Arabidopsis thaliana] transporter [Arabidopsis thaliana] At1g10390/F14N23_29 [Arabidopsis thaliana] At1g10390/F14N23_29 [Arabidopsis thaliana]
sw05343	clusterⅠ	7e-19	gi|27374230|gb|AAO00992.1| CG9951-PA [Drosophila erecta]
sw05907	clusterⅠ	3e-11	gi|38258254|sp|Q9NL83|ORCKA_PROCL Orcokinin peptides type A precursor [Contains: Orcomyotropin-like peptide; Orcokinin; Orcokinin-like peptide] orcokinin precursor [Procambarus clarkii]
sw07827	clusterⅠ	2e-15	gi|16768370|gb|AAL28404.1| GM03203p [Drosophila melanogaster]
SW08787	clusterⅢ	3e-40	gi|54639500|gb|EAL28902.1| GA13106-PA [Drosophila pseudoobscura]
sw08791	clusterⅣ	No hits found	e-150
sw09363	clusterⅣ	2e-24	gi|49522321|gb|AAH75305.1| Brain and reproductive organ-expressed (TNFRSF1A modulator) [Xenopus tropicalis] brain and reproductive organ-expressed (TNFRSF1A modulator) [Xenopus tropicalis]
sw10899	clusterⅣ	0	gi|4165140|gb|AAD08704.1| PIWI [Drosophila melanogaster]
sw11479	clusterⅠ	2e-28	gi|18417421|ref|NP_568302.1| S-adenosylmethionine-dependent methyltransferase [Arabidopsis thaliana] unknown protein [Arabidopsis thaliana] unknown protein [Arabidopsis thaliana]
sw14167	clusterⅣ	3e-14	gi|9930610|gb|AAG02114.1| steroid receptor RNA activator isoform 1 [Homo sapiens]
sw15319	clusterⅠ	No hits found
SW15515	clusterⅢ	2e-07	gi|85725078|ref|NP_001033975.1| CG34038-PA [Drosophila melanogaster] CG34038-PA [Drosophila melanogaster]
sw15711	clusterⅣ	1e-63	gi|73992280|ref|XP_867233.1| PREDICTED: similar to Dolichol-phosphate mannosyltransferase (Dolichol-phosphate mannose synthase) (Dolichyl-phosphate beta-D-mannosyltransferase) (Mannose-P-dolichol synthase) (MPD synthase) (DPM synthase) isoform 8 [Canis f
sw17819	clusterⅣ	5e-49	gi|74095893|ref|NP_001027774.1| FRG1 protein [Takifugu rubripes] FRG1 [Takifugu rubripes] FRG1 [Takifugu rubripes] FRG1 protein
sw18579	clusterⅣ	2e-42	gi|66499360|ref|XP_396507.2| PREDICTED: similar to CG11550-PA [Apis mellifera]
SW20311	clusterⅡ	No hits found
sw22039	clusterⅠ	1e-08	gi|57506558|dbj|BAD86650.1| reverse transcriptase [Bombyx mori]
sw22043	clusterⅣ	5e-98	gi|52421209|dbj|BAD51475.1| gloverin-like protein 3 [Bombyx mori]
sw22619	clusterⅠ	2e-13	gi|17432425|gb|AAL39064.1| cardioacceleratory peptide 2a [Manduca sexta] Cardioactive peptide precursor (CCAP) (Crustacean cardioactive peptide) (Cardioacceleratory peptide 2a)
sw00148	clusterⅣ	No hits found	6e-05
SW00540	clusterⅢ	0	BmorCPH33
SW00928	clusterⅢ	0	BmorCPG31
sw02848	clusterⅣ	8e-26	gi|55244061|gb|EAA05879.2| ENSANGP00000020097 [Anopheles gambiae str. PEST] ENSANGP00000020097 [Anopheles gambiae str. PEST]
sw03808	clusterⅣ	2e-44	gi|27501446|ref|NP_003668.2| density-regulated protein [Homo sapiens] DENR protein [Homo sapiens] Density-regulated protein (DRP) (DRP1 protein) (Smooth muscle cell associated protein 3) (SMAP-3) SMAP-3 [Homo sapiens]
sw04192	clusterⅠ	1e-120	gi|945383|gb|AAC41580.1| carboxypeptidase Vitellogenic carboxypeptidase precursor
SW05332	clusterⅢ	4e-11	gi|21296497|gb|EAA08642.1| ENSANGP00000020356 [Anopheles gambiae str. PEST] ENSANGP00000020356 [Anopheles gambiae str. PEST]
SW06300	clusterⅢ	3e-45	gi|68394021|ref|XP_699295.1| PREDICTED: similar to O-acyltransferase (membrane bound) domain containing 2 [Danio rerio]
sw08212	clusterⅠ	No hits found
sw09172	clusterⅠ	0	gi|1199816|emb|CAA64860.1| CCT-gamma protein [Drosophila melanogaster]
sw09556	clusterⅠ	2e-10	gi|57913501|ref|XP_554593.1| ENSANGP00000026884 [Anopheles gambiae str. PEST] ENSANGP00000026884 [Anopheles gambiae str. PEST]
SW09376	clusterⅢ	5e-07	gi|66534828|ref|XP_623419.1| PREDICTED: similar to arrow, partial [Apis mellifera]
SW09940	clusterⅢ	1e-20	gi|57910863|ref|XP_553274.1| ENSANGP00000026588 [Anopheles gambiae str. PEST] ENSANGP00000026588 [Anopheles gambiae str. PEST]
sw12628	clusterⅠ	2e-31	gi|73973230|ref|XP_538994.2| PREDICTED: similar to procollagen, type IX, alpha 1 isoform 1 [Canis familiaris]
sw12440	clusterⅠ	No hits found
SW13208	clusterⅡ	2e-25	gi|6560689|gb|AAF16722.1| putative cuticle protein [Manduca sexta]
sw14172	clusterⅠ	3e-23	gi|8918492|dbj|BAA97657.1| ecdysteroid-inducible angiotensin-converting enzyme-related gene product [Bombyx mori]
sw15892	clusterⅡ	2e-48	gi|75677357|ref|NP_001028733.1| PHD finger protein 12 isoform 1 [Homo sapiens] PHD finger protein 12 (PHD factor 1) (Pf1)
sw16468	clusterⅠ	No hits found
sw17048	clusterⅠ	3e-21	gi|28574095|ref|NP_652562.2| CG18661-PA [Drosophila melanogaster] CG18661-PA [Drosophila melanogaster]
SW18012	clusterⅢ	1e-132	gi|30466064|dbj|BAC76419.1| beta-arrestin [Halocynthia roretzi]
sw18388	clusterⅢ	8e-58	gi|86450725|gb|ABC96698.1| yellow5 [Bombyx mori]
SW21276	clusterⅠ	No hits found
sw22044	clusterⅠ	1e-10	gi|55241112|gb|EAA08814.3| ENSANGP00000011385 [Anopheles gambiae str. PEST] ENSANGP00000011385 [Anopheles gambiae str. PEST]
sw22048	clusterⅠ	3e-68	gi|66552883|ref|XP_625026.1| PREDICTED: similar to ENSANGP00000012063 [Apis mellifera]
2th_071	clusterⅠ
SW00353	clusterⅢ	1e-39	gi|87248443|gb|ABD36274.1| Wnt inhibitory factor 1 precursor [Bombyx mori]
sw00929	clusterⅡ	No hits found
sw01709	clusterⅣ	9e-84	gi|5815357|gb|AAD52652.1| J domain containing protein [Bombyx mori] J domain containing protein
sw05345	clusterⅠ	1e-06	gi|83286866|sp|Q60534|CF105_MESAU Protein C6orf105 homolog (Androgen-dependent expressed protein FAR-17a) androgen-dependent expressed protein
sw06317	clusterⅠ	1e-142	gi|86450717|gb|ABC96694.1| yellow1 [Bombyx mori]
sw07085	clusterⅠ	No hits found
sw07841	clusterⅣ	2e-27	gi|52789335|gb|AAH83014.1| LOC494842 protein [Xenopus laevis]
SW09193	clusterⅢ	4e-25	gi|58396478|ref|XP_321926.2| ENSANGP00000013855 [Anopheles gambiae str. PEST] ENSANGP00000013855 [Anopheles gambiae str. PEST]
SW10729	clusterⅢ	No hits found
SW11489	clusterⅢ	No hits found
sw12841	clusterⅣ	4e-37	gi|87248435|gb|ABD36270.1| UDP-galactose 4-epimerase [Bombyx mori]
sw13037	clusterⅢ	0	BmorCPH8
sw13985	clusterⅣ	1e-30	gi|6560645|gb|AAF16700.1| juvenile hormone binding protein precursor-like protein [Manduca sexta]
sw14949	clusterⅣ	3e-30	gi|89273996|emb|CAJ81644.1| novel protein [Xenopus tropicalis] nin one binding protein [Xenopus tropicalis]
sw16097	clusterⅣ	3e-10	gi|24432013|ref|NP_078982.2| zinc finger protein 668 [Homo sapiens] Zinc finger protein 668 [Homo sapiens]
sw16101	clusterⅣ	2e-11	gi|82498917|ref|ZP_00884371.1| diadenosine tetraphosphate (Ap4A) hydrolase and other HIT family hydrolases [Caldicellulosiruptor saccharolyticus DSM 8903] diadenosine tetraphosphate (Ap4A) hydrolase and other HIT family hydrolases [Caldicellulosiruptor s
sw16873	clusterⅡ	No hits found
sw17253	clusterⅣ	7e-08	gi|68373919|ref|XP_691048.1| PREDICTED: similar to zinc finger protein 569 [Danio rerio]
sw18405	clusterⅠ	3e-42	gi|55245229|gb|EAA04073.3| ENSANGP00000021562 [Anopheles gambiae str. PEST] ENSANGP00000021562 [Anopheles gambiae str. PEST]
sw18597	clusterⅠ	0	gi|136206|sp|P22297|TRF_MANSE Transferrin precursor transferrin
SW19745	clusterⅢ	5e-65	gi|385209|gb|AAA28490.1| transmembrane protein
sw20321	clusterⅣ	1e-38	gi|6560653|gb|AAF16704.1| calcyphosine-like protein [Manduca sexta]
SW20905	clusterⅠ	9e-25	gi|28569894|dbj|BAC57926.1| reverse transcriptase [Bombyx mori]
sw21285	clusterⅣ	2e-58	gi|11560057|ref|NP_071586.1| queuine tRNA-ribosyltransferase 1 [Rattus norvegicus] tRNA-guanine transglycosylase [Rattus norvegicus]
SW21857	clusterⅡ	No hits found
SW21665	clusterⅢ	No hits found
SW22637	clusterⅢ	No hits found
2th_094	clusterⅣ
sw00174	clusterⅣ	2e-28	gi|115187|sp|P26736|BXD1_BOMMO Bombyxin D-1 precursor (BBX-D1) (4K-prothoracicotropic hormone) (4K-PTTH) [Contains: Bombyxin D-1 B chain; Bombyxin D-1 A chain] bombyxin D-1 precursor [Bombyx mori]
sw04586	clusterⅠ	No hits found	1e-05
sw04398	clusterⅠ	4e-07	gi|51259477|gb|AAH79397.1| Hypothetical protein LOC361452 [Rattus norvegicus] hypothetical protein LOC361452 [Rattus norvegicus]
SW05354	clusterⅢ	4e-30	gi|24644538|ref|NP_649626.1| Osiris 7 CG1153-PA [Drosophila melanogaster] CG1153-PA [Drosophila melanogaster]
SW07086	clusterⅢ	0	BmorCPR10
sw07658	clusterⅠ	3e-14	gi|48097975|ref|XP_393944.1| PREDICTED: similar to Escargot protein (Fleabag protein) [Apis mellifera]
sw07662	clusterⅠ	1e-24	gi|23308325|gb|AAN18132.1| At5g47240/MQL5_10 [Arabidopsis thaliana] AT5g47240/MQL5_10 [Arabidopsis thaliana]
sw08814	clusterⅣ	1e-163	gi|87248301|gb|ABD36203.1| transcription factor-like protein [Bombyx mori]
SW09194	clusterⅠ	No hits found
sw10914	clusterⅣ	No hits found
SW10922	clusterⅡ	No hits found
SW11298	clusterⅢ	2e-09	gi|66530060|ref|XP_625151.1| PREDICTED: similar to takeout like protein [Apis mellifera]
sw13806	clusterⅠ	3e-83	gi|55242911|gb|EAA07041.2| ENSANGP00000016729 [Anopheles gambiae str. PEST] ENSANGP00000016729 [Anopheles gambiae str. PEST]
sw13986	clusterⅣ	No hits found
sw14758	clusterⅠ	1e-19	gi|15718247|emb|CAA83138.2| Hypothetical protein T16H12.5a [Caenorhabditis elegans] BTB and MATH domain containing family member (bath-43) [Caenorhabditis elegans] Hypothetical protein T16H12.5 in chromosome III
sw16494	clusterⅣ	No hits found
sw17058	clusterⅠ	No hits found
sw17642	clusterⅠ	2e-05	gi|89293948|gb|EAR91936.1| Viral A-type inclusion protein repeat containing protein [Tetrahymena thermophila SB210]
sw17838	clusterⅠ	1e-15	gi|17432425|gb|AAL39064.1| cardioacceleratory peptide 2a [Manduca sexta] Cardioactive peptide precursor (CCAP) (Crustacean cardioactive peptide) (Cardioacceleratory peptide 2a)
sw20130	clusterⅠ	No hits found
sw20526	clusterⅠ	1e-33	gi|50838657|dbj|BAD34493.1| Gag-Pol [Ipomoea batatas]
sw21678	clusterⅠ	4e-65	gi|68365804|ref|XP_708162.1| PREDICTED: similar to leucine-rich repeat containing protein (42.3 kD) (3H237) isoform 2 [Danio rerio]
sw22242	clusterⅣ	No hits found
BGIBMGA000267	clusterⅢ	0	BmorCPR97
sw00359	clusterⅠ	0	BmorCPG50
sw03055	clusterⅠ	No hits found
sw06883	clusterⅣ	1e-06	gi|89114114|gb|ABD61648.1| R3D1 [Drosophila simulans]
sw06695	clusterⅠ	No hits found
sw06703	clusterⅣ	No hits found
SW07855	clusterⅢ	5e-96	gi|89112795|gb|ABD60991.1| C-type lectin [Glossina morsitans morsitans]
SW08427	clusterⅢ	No hits found
sw09379	clusterⅣ	No hits found
sw10339	clusterⅠ	No hits found
sw12651	clusterⅢ	1e-170	gi|76496246|gb|ABA43639.1| L-threonine dehydrogenase [Bombyx mori]
sw12655	clusterⅣ	9e-79	gi|72063533|ref|XP_791789.1| PREDICTED: similar to ankyrin repeat and MYND domain containing 2, partial [Strongylocentrotus purpuratus]
sw13219	clusterⅣ	4e-77	gi|56684881|gb|AAW22542.1| myosin light chain [Gryllotalpa orientalis]
sw14951	clusterⅣ	No hits found
sw15151	clusterⅠ	4e-10	gi|72054541|ref|XP_782184.1| PREDICTED: similar to lipocalin 7 [Strongylocentrotus purpuratus]
SW16491	clusterⅢ	No hits found
SW18403	clusterⅠ	2e-70	gi|66504949|ref|XP_394362.2| PREDICTED: similar to ubiquitin ligase E3 alpha-II [Apis mellifera]
SW22051	clusterⅢ	3e-28	gi|50749775|ref|XP_421751.1| PREDICTED: similar to X-prolyl aminopeptidase (aminopeptidase P) 1, soluble [Gallus gallus]
sw22627	clusterⅣ	1e-42	gi|6560657|gb|AAF16706.1| putative cuticle protein [Manduca sexta]
BGIBMGA010899	clusterⅡ	0	BmorCPR78
sw00360	clusterⅠ	No hits found
sw00176	clusterⅠ	9e-08	gi|15145362|gb|AAA28050.2| Aconitase protein 2, isoform a [Caenorhabditis elegans] ACOnitase family member (aco-2) [Caenorhabditis elegans] Probable aconitate hydratase, mitochondrial precursor (Citrate hydro-lyase) (Aconitase)
sw03044	clusterⅠ	2e-20	gi|56789163|gb|AAH88183.1| Processing of precursor 4, ribonuclease P/MRP family, (S. cerevisiae) (predicted) [Rattus norvegicus] Ribonuclease P protein subunit p29 processing of precursor 4, ribonuclease P/MRP family, (S. cerevisiae) (predicted) [Rattus
sw03236	clusterⅠ	4e-18	gi|72109917|ref|XP_793600.1| PREDICTED: similar to Rab geranylgeranyltransferase, beta subunit [Strongylocentrotus purpuratus]
SW04584	clusterⅢ	1e-27	gi|83950012|ref|ZP_00958745.1| FAD dependent oxidoreductase/aminomethyl transferase [Roseovarius nubinhibens ISM] FAD dependent oxidoreductase/aminomethyl transferase [Roseovarius nubinhibens ISM]
SW04396	clusterⅢ	No hits found
SW05352	clusterⅢ	1e-08	gi|2467112|emb|CAA75228.1| Lola-like protein [Drosophila hydei]
sw06316	clusterⅣ	1e-12	gi|66524353|ref|XP_397022.2| PREDICTED: similar to carboxylesterase [Apis mellifera]
sw08044	clusterⅠ	No hits found
sw09196	clusterⅠ	1e-16	gi|76150605|dbj|BAE45249.1| trehalase-2 [Bombyx mori]
sw12656	clusterⅠ	2e-63	gi|34100932|gb|AAQ57578.1| troponin C 25D [Drosophila subobscura]
sw19372	clusterⅠ	7e-25	gi|6560645|gb|AAF16700.1| juvenile hormone binding protein precursor-like protein [Manduca sexta]
sw19752	clusterⅣ	No hits found
sw20520	clusterⅣ	No hits found
SW21868	clusterⅠ	No hits found
sw22248	clusterⅣ	No hits found
SW22436	clusterⅢ	No hits found
SW00177	clusterⅢ	4e-11	gi|6560647|gb|AAF16701.1| putative cuticle protein [Manduca sexta]
sw00753	clusterⅣ	7e-44	gi|54645262|gb|EAL34002.1| GA16377-PA [Drosophila pseudoobscura]
sw01141	clusterⅢ	1e-24	gi|30178562|gb|EAA45375.1| ENSANGP00000023091 [Anopheles gambiae str. PEST] ENSANGP00000023091 [Anopheles gambiae str. PEST]
SW01341	clusterⅢ	7e-82	gi|31981163|ref|NP_080136.2| DEAD (Asp-Glu-Ala-Asp) box polypeptide 18 [Mus musculus] DEAD (Asp-Glu-Ala-Asp) box polypeptide 18 [Mus musculus] DEAD (Asp-Glu-Ala-Asp) box polypeptide 18 [Mus musculus] ATP-dependent RNA helicase DDX18 (DEAD box protein 18)
SW04209	clusterⅡ	2e-64	gi|30179022|gb|EAA03645.2| ENSANGP00000004035 [Anopheles gambiae str. PEST] ENSANGP00000004035 [Anopheles gambiae str. PEST]
SW07665	clusterⅢ	2e-07	gi|88941130|ref|ZP_01146555.1| putative prolin-rich transmembrane protein [Acidiphilium cryptum JF-5] putative prolin-rich transmembrane protein [Acidiphilium cryptum JF-5]
SW07869	clusterⅡ	1e-100	gi|20071092|gb|AAH27346.1| Rhomboid family 1 [Mus musculus] rhomboid family 1 [Mus musculus]
sw09405	clusterⅠ	No hits found
sw10937	clusterⅣ	1e-123	gi|45383738|ref|NP_989519.1| aconitase 2, mitochondrial [Gallus gallus] aconitase precursor [Gallus gallus]
sw11893	clusterⅠ	1e-115	gi|66513394|ref|XP_393138.2| PREDICTED: similar to ENSANGP00000014776 [Apis mellifera]
SW11705	clusterⅢ	No hits found
sw13437	clusterⅠ	No hits found
SW18041	clusterⅢ	No hits found
sw18237	clusterⅠ	1e-60	gi|87248267|gb|ABD36186.1| ATP binding protein [Bombyx mori]
SW19765	clusterⅢ	No hits found
sw21117	clusterⅠ	1e-05	gi|62637998|gb|AAX92638.1| glucose transporter 8 [Solenopsis invicta]
SW21301	clusterⅢ	1e-150	gi|13359138|dbj|BAB33300.1| neutral endopeptidase 24.11 [Bombyx mori]
SW22641	clusterⅢ	6e-39	gi|3608259|dbj|BAA33195.1| cuticle protein [Bombyx mori]
BGIBMGA008254	clusterⅢ	0	BmorCPH32
2th_001	clusterⅣ
sw03838	clusterⅣ	2e-75	gi|1616741|gb|AAC50731.1| hASNA-I [Homo sapiens]
sw05170	clusterⅠ	0	gi|1070611|pir||FAFFAA alpha-actinin - fruit fly (Drosophila melanogaster)
sw07678	clusterⅠ	9e-08	gi|54642104|gb|EAL30853.1| GA19028-PA [Drosophila pseudoobscura]
sw07870	clusterⅠ	5e-18	gi|62859171|ref|NP_001016978.1| archain [Xenopus tropicalis] archain 1 [Xenopus tropicalis]
SW08246	clusterⅢ	0	BmorCPT2
sw08442	clusterⅠ	No hits found
sw09022	clusterⅠ	1e-161	gi|8356|emb|CAA44963.1| protein kinase [Drosophila melanogaster] protein kinase
sw11902	clusterⅡ	2e-15	gi|3913399|sp|Q24998|CUP52_GALME Pupal cuticle protein PCP52 precursor (GMPCP52) pupal cuticule protein [Galleria mellonella]
sw12086	clusterⅣ	No hits found
sw12466	clusterⅠ	0.0001	gi|66518173|ref|XP_396552.2| PREDICTED: similar to CG6121-PA [Apis mellifera]
sw13438	clusterⅣ	7e-11	gi|55598201|ref|XP_515617.1| PREDICTED: similar to mitochondrial ribosomal protein S5; mitochondrial 28S ribosomal protein S5 [Pan troglodytes]
sw13246	clusterⅠ	2e-47	gi|57870488|gb|AAH89077.1| LOC548360 protein [Xenopus tropicalis]
sw14206	clusterⅣ	1e-11	gi|66546804|ref|XP_625288.1| PREDICTED: hypothetical protein XP_625285 [Apis mellifera]
sw14966	clusterⅣ	1e-33	gi|87248493|gb|ABD36299.1| eukaryotic translation initiation factor 3 subunit 6 [Bombyx mori]
SW15922	clusterⅢ	No hits found
sw17086	clusterⅠ	3e-18	gi|55245213|gb|EAA04576.2| ENSANGP00000020785 [Anopheles gambiae str. PEST] ENSANGP00000020785 [Anopheles gambiae str. PEST]
sw18806	clusterⅠ	No hits found
sw19198	clusterⅠ	7e-22	gi|87248471|gb|ABD36288.1| calcitonin gene-related peptide-receptor component protein [Bombyx mori]
sw19378	clusterⅠ	No hits found
sw19762	clusterⅣ	7e-38	gi|72004925|ref|XP_781695.1| PREDICTED: similar to ankyrin 3, epithelial isoform a [Strongylocentrotus purpuratus]
SW19958	clusterⅡ	2e-72	gi|58394417|ref|XP_320718.2| ENSANGP00000020032 [Anopheles gambiae str. PEST] ENSANGP00000020032 [Anopheles gambiae str. PEST]
SW20346	clusterⅡ	8e-44	gi|66514096|ref|XP_392261.2| PREDICTED: similar to ENSANGP00000015840 [Apis mellifera]
sw20350	clusterⅣ	No hits found
sw20730	clusterⅠ	1e-142	gi|38679391|gb|AAR26517.1| antennal cytochrome P450 CYP4 [Mamestra brassicae]
sw01139	clusterⅢ	1e-68	gi|87248125|gb|ABD36115.1| EN protein binding/engrailed nuclear homeoprotein-regulated protein [Bombyx mori]
sw00947	clusterⅢ	2e-24	gi|3913391|sp|O02387|CU17_BOMMO Larval cuticle protein LCP-17 precursor LCP17 [Bombyx mori]
sw04595	clusterⅣ	No hits found
SW05951	clusterⅢ	No hits found
sw06519	clusterⅢ	1e-39	gi|5360249|dbj|BAA81902.1| cuticle protein LCP18 [Bombyx mori] LCP18 [Bombyx mori]
sw09011	clusterⅠ	1e-78	gi|15991313|dbj|BAB69490.1| farnesyl pyrophosphate syntase [Bombyx mori]
sw10747	clusterⅣ	1e-112	gi|50416646|gb|AAH77665.1| Integrin beta 4 binding protein [Xenopus tropicalis] integrin beta 4 binding protein [Xenopus tropicalis] integrin beta 4 binding protein [Xenopus tropicalis] integrin beta 4 binding protein [Xenopus tropicalis]
sw11511	clusterⅠ	No hits found
SW12283	clusterⅢ	8e-05	gi|55626976|ref|XP_518601.1| PREDICTED: similar to elongation of very long chain fatty acids (FEN1/Elo2, SUR4/Elo3, yeast)-like 4; Stargardt disease 3 (autosomal dominant) [Pan troglodytes]
sw13623	clusterⅠ	2e-13	gi|21358223|ref|NP_649696.1| CG31248-PA [Drosophila melanogaster] GH28833p [Drosophila melanogaster] CG31248-PA [Drosophila melanogaster]
SW14003	clusterⅢ	No hits found
SW14579	clusterⅢ	No hits found
SW14771	clusterⅢ	1e-17	gi|73999885|ref|XP_535448.2| PREDICTED: similar to tumor protein p53 binding protein, 1 isoform 1 [Canis familiaris]
SW15159	clusterⅠ	No hits found
sw18815	clusterⅢ	1e-62	gi|50764028|ref|XP_422928.1| PREDICTED: similar to aldose reductase [Gallus gallus]
sw20339	clusterⅡ	No hits found
sw20919	clusterⅢ	No hits found
sw22839	clusterⅣ	2e-66	gi|1632784|emb|CAA70166.1| Nascent polypeptide associated complex protein alpha subunit [Drosophila melanogaster]
BGIBMGA000255	clusterⅢ	0	BmorCPR117
SW00192	clusterⅢ	0	BmorCPG12
SW02484	clusterⅢ	No hits found
sw02488	clusterⅡ	3e-24	gi|60677879|gb|AAX33446.1| RE23705p [Drosophila melanogaster]
sw03828	clusterⅣ	4e-12	gi|52138492|dbj|BAD46745.1| broad-complex B-NZ4 isoform [Bombyx mori] broad-complex A-NZ4 isoform [Bombyx mori]
SW03832	clusterⅢ	1e-53	gi|89112795|gb|ABD60991.1| C-type lectin [Glossina morsitans morsitans]
sw04984	clusterⅠ	No hits found
SW06904	clusterⅡ	3e-38	gi|22096185|sp|Q9V5N8|STAN_DROME Protocadherin-like wing polarity protein stan precursor (Protein starry night) (Protein flamingo)
sw07296	clusterⅠ	1e-06	gi|54639725|gb|EAL29127.1| GA20155-PA [Drosophila pseudoobscura]
sw07872	clusterⅣ	No hits found
sw08828	clusterⅡ	No hits found
sw09012	clusterⅣ	8e-20	gi|3326928|emb|CAA11000.1| TBP [Bombyx mori] TATA-box-binding protein (TATA-box factor) (TATA-binding factor) (TATA sequence-binding protein) (Transcription initiation factor TFIID TBP subunit)
sw09024	clusterⅠ	2e-22	gi|88698232|gb|AAY87162.2| trehalose 6-phosphate synthase [Helicoverpa armigera]
SW09404	clusterⅡ	No hits found
SW14400	clusterⅢ	No hits found
sw16116	clusterⅠ	8e-09	gi|1280151|gb|AAA98017.1| Nudix family protein 3 [Caenorhabditis elegans] NuDiX family member (ndx-3) [Caenorhabditis elegans] Nudix hydrolase 3
SW16120	clusterⅢ	No hits found
sw16124	clusterⅠ	No hits found
sw18036	clusterⅣ	1e-42	gi|14603259|gb|AAH10089.1| ASMTL protein [Homo sapiens]
sw17844	clusterⅣ	3e-31	gi|68362888|ref|XP_697922.1| PREDICTED: similar to DNA-directed RNA polymerase II 7.6 kDa polypeptide (RPB10) (RPB7.6) (RPABC5) [Danio rerio]
sw19200	clusterⅣ	1e-99	gi|72014208|ref|XP_784087.1| PREDICTED: similar to WD-repeat protein 57 [Strongylocentrotus purpuratus]
sw19956	clusterⅠ	0	gi|33243112|gb|AAQ01226.1| Dlg1 splice variant [Drosophila melanogaster]
SW19764	clusterⅢ	3e-79	gi|72110150|ref|XP_780950.1| PREDICTED: similar to Retrovirus-related Pol polyprotein from transposon 17.6 [Strongylocentrotus purpuratus]
sw19964	clusterⅠ	5e-06	gi|66507458|ref|XP_623142.1| PREDICTED: similar to ENSANGP00000016918 [Apis mellifera]
sw20724	clusterⅠ	No hits found
SW21112	clusterⅡ	No hits found
sw21888	clusterⅣ	3e-69	gi|70909519|emb|CAJ17183.1| ribosomal protein S11e [Eucinetus sp. APV-2005]
